# Supplementary material for: Comparative mutant analyses reveal a novel mechanism of ARF regulation in land plants
Source: Nat Plants. 2025 Apr 11;11(4):821–35. doi: 10.1038/s41477-025-01973-3 (PMC12014491; doi:10.1038/s41477-025-01973-3)
Supplement: Supplementary file 3 — Supplementary Tables 1–10. [file 41477_2025_1973_MOESM3_ESM.xlsx]

## Sheet: TableS1_SSR_primers
Table S1. SSR Primers used in mapping of the Trf mutation
Reference genomes used: Zm-B73-REFERENCE-NAM-5.0, Mo17 CAU Assembly (Zm00014a), B73 RefGen_v3 (MGSC), W22 NRGene 2.0 assembly
SSR Name	Primer 1	Primer 2	Position (B73v3)	Position (NAM5.0)	Position (W22 2.0)	Position (Mo17 CAU)	Number of Recombinants in W22 Backcross
AD_8	GTGAGGCTTCCCTTGAACC	ACTGTTGGTACGCCGTCCT	chr10: 11,202,016…11,202,139	chr10: 11,068,694…11,068,817	chr10: 10,206,495..10,206,633	chr10: 11,454,138…11,454,261	4
AD_7	TTCCCATCGAACTGCTTTGT	TGCCAATTCTTCGACATTCA	chr10: 12,645,325…12,645,441	chr10: 12,584,498…12,584,614	chr10: 11,190,881…11,191,022	chr10: 12,470,458…12,470,574	4
AD_1	CGCTGAGATCCTCAAGAACA	GGTGCCGATGGTTGATGT	chr10: 13,161,685…13,161,853	chr10: 13,105,525…13,105,693	chr10: 11,819,525…11,819,712	chr10: 12,870,303…12,870,562	4
AD_2	GAATACGCAGGGGAGTTTTG	TTCTCAATTTCCACACAGATGG	chr10:13,555,600…13,555,718		chr10: 12,163,815…12,163,952	chr10: 13,313,477…13,313,614	1
AD_4	TTGAACTAAGGTTGCTCACTGTTC	CACATGTGTAAAGATACTGCATGTTA	chr10: 13,649,011…13,649,102	chr10: 13,589,434…13,589,525	chr10: 12,365,610…12,365,693	chr10: 13,525,449…13,525,540	0
AD_5	TCCACAGCTCCACGAACAG	CGCTTGAGTTGAGCCTCCT	chr10: 13,793,961…13,794,122	chr10: 13,674,495…13,674,334	chr10: 12512933…12,512,780	chr10: 13,631,001…13,630,840	0
AD_3	GATTTTTCACTGCCCACTGC	TGAACTCTGTGGTGAGGAGGA	chr10: 14090263…14,090,353	chr10: 14026688…14,026,778	chr10: 12769122…12,769,206	chr10: 13,874,938…13,875,036	1
AD_6	CGTGAAGCGATCAAGCAAGGT	GGTGGTTGGGAGGAGTACAA	chr10: 14,451,029… 14,451,245	chr10: 14,393,202… 14,393,418	chr10: 13,187,499…13,187,732	chr10: 14,087,344…14,087,580	1
umc1785	TTCAATCCGTAGGTCTGGTGCTAT	CAATAATTTCTTTCGCCTTGTTCG	chr10: 24,586,706…24,586,624	chr10: 24,926,613… 24,926,531	chr10: 23,249,869…23,249,793	chr10: 24,336,057…24,335,975	9

## Sheet: TableS2_Trf_interval_genes
Table S2. Genes annotated in the Trf mapping interval as determined by SSR primer mapping in the 5b+, NAM5.0, W22-2.0, and Mo17-CAU1.0 reference genomes available on maize GDB (Up to date for March 2023 versions)
5b+ GID	NAM5.0 GID	W22-2.0 GID	Mo17 - CAU1.0	Annotation/ Notes
GRMZM2G125985		Zm00004b038091	Zm00014a010285	Unknown. Arabidopsis best BLAST hit is AT2G18460.1 (LCV3, like COV 3)
GRMZM2G125931	Zm00001eb408750	Zm00004b038092	Zm00014a010286	Unknown. Has a predicted GTD binding domain, and possible extracellular domain, weak similarity to a myosin binding protein.
AC202000.4_FG007				Unknown. Annotation not found in any NAM lines. (low confidence in genome version 5b+)
AC202000.4_FG006				Unknown. Annotation not found in any NAM lines, no recorded protein sequence.
GRMZM2G011746	Zm00001eb408760	Zm00004b038093	Zm00014a010282	15-cis-zeta-carotene isomerase
	Zm00001eb408770		Zm00014a010287	Unknown. No defining features/ domains based on InterProScan. NCBI BLAST suggests potential Acyl-CoA N-acyltransferase (NAT) superfamily protein.
GRMZM2G011737				Unknown. Annotation not found in any NAM lines. (low confidence in genome version 5b+)
GRMZM2G011355	Zm00001eb408780		Zm00014a010288	Unknown. Arabidopsis best BLAST hit (ARFA1F, ATARFA1F) ADP-ribosylation factor A1F. InterProScan suggests small GTPase subfamily (ARF/SAR subtype), NCBI BLAST suggests it is ADP-ribosylation factor 1. (vesicle transport)
AC202000.4_FG003				Unknown. No sequence available. (low confidence in genome version 5b+)
GRMZM2G317038				Unknown. No defining features/ domains based on InterProScan. (low confidence in genome version 5b+)
GRMZM2G011136	Zm00001eb408790	Zm00004b038094	Zm00014a010284	Aminopeptidase. DUF3754
		Zm00004b038095		Unknown.
GRMZM2G492564				Transposable element. No protein sequence.
GRMZM2G492560				Unknown. No sequence available, low confidence in genome version 5b+.
GRMZM2G006042	Zm00001eb408800	Zm00004b038096	Zm00014a010289	Maize AUXIN RESPONSE FACTOR 28
GRMZM2G468014				Transposable element. No protein sequence.
GRMZM2G169418				Arabidopsis best BLAST hit (AtGSTT3, GST10C, GSTT3) glutathione S-transferase THETA 3
	Zm00001eb408810			Unknown
	Zm00001eb408820			Unknown
		Zm00004b038097		Unknown
			Zm00014a010293	Has predicted split-barrel FMN binding domain and transmembrane domains. No clearly annotated ncbi BLAST hits.
GRMZM2G177701				no sequence available (low confidence in 5b+)
GRMZM5G856661				(low confidence in 5b+)
GRMZM2G136165				(low confidence in 5b+)
AC202079.4_FG001				Transposable element. No protein sequence.

## Sheet: TableS3_SNP_variants
Table S3. SnpEff predicted moderate to high effect EMS-type SNP variants identified in the Trf mappping interval
NAM5.0 Gene ID	SNP Variant	Predicted amino acid change	Notes
Zm00001eb408750	chr10: 13,501,412 C>T	Arg331Lys in T001	natural variant in Mo17
Zm00001eb408750	chr10: 13,501,725 G>T	Leu227Met in T001	natural variant in Mo17
Zm00001eb408750	chr10: 13,501,946 C>T	Cys153Tyr in T001	natural variant in Mo17
Zm00001eb408750	chr10: 13,503,214 C>A	Ala62Ser in T001	natural variant in Mo17 and W22
Zm00001eb408800	chr10: 13,676,774 G>A	T004 Ser281Asn, T005 Ser280Asn, T002 Ser281Asn, T006 Ser281Asn, T001 Ser281Asn	conserved serine across B73, W22, Mo17
Zm00001eb408800	chr10: 13,678,064 G>A	T003 Thre558IIe, T005 Thr558Ile, T002 Thr559IIe, T004 Thr559Ile, T006 Thr559Ile, T001 Thr559Ile	Variable residue across B73, W22, Mo17
Zm00001eb408820	chr10: 13,953,240 C>A	T001 Asp99Glu	Gene annotation absent from Mo17 and W22 reference genomes, CML52 has Glu at this residue.

## Sheet: TableS4_TrfvsN_sigDEgenes
Table S4. All signifcantly differentially expressed genes (padj<0.05) in the RNAseq comparison of Trf vs normal sibling vegetative shoot apices.
GID	baseMean	log2FoldChange	lfcSE	stat	pvalue	padj	pfam prediction	pfam prediction	maize annotation	At best hit	At name	At Annotation	Os best hit	Os annotation	Maize gene name	Maize gene name
Zm00001eb415310	87.2604	-4.91364	1.06716	-4.60443	4.13605e-06	0.000115551	P21-Rho-binding domain	CRIB domain	no_annotation	AT5G22400.1	0	Rho GTPase activating protein with PAK-box/P21-Rho-binding domain	LOC_Os11g05540.1	rhoGAP domain containing protein, expressed	0	0
Zm00001eb415890	54.3314	-4.12135	1.08556	-3.79652	0.00014674	0.00264547
Zm00001eb061770	30.1722	-4.05734	0.676746	-5.99536	2.03039e-09	1.05414e-07	Glycosyl hydrolases family 28	Glycoside hydrolase, family 28	no_annotation	AT3G57510.1	ADPG1	Pectin lyase-like superfamily protein	LOC_Os07g10740.1	polygalacturonase, putative, expressed	0	0
Zm00001eb415330	38.1942	-3.89181	0.658493	-5.91017	3.41747e-09	1.70479e-07
Zm00001eb420030	16.8686	-3.31667	0.82869	-4.0023	6.27296e-05	0.00127966
Zm00001eb120480	12.4283	-2.92825	0.884149	-3.31194	0.000926501	0.0117792
Zm00001eb166360	40.6505	-2.85053	0.687298	-4.14744	3.36216e-05	0.000748337
Zm00001eb411430	3988.25	-2.58219	0.279168	-9.2496	2.25324e-20	3.40718e-18	Glycosyl hydrolase family 1	Glycoside hydrolase family 1	non-cyanogenic beta-glucosidase	AT5G44640.1	BGLU13	beta glucosidase 13	LOC_Os04g39880.1	Os4bglu12 - beta-glucosidase, exo-beta-glucanase, expressed	glu3	beta-glucosidase3
Zm00001eb404480	13.191	-2.57293	0.860867	-2.98876	0.0028011	0.0279809
Zm00001eb358820	12.8975	-2.38962	0.857672	-2.78617	0.00533345	0.0452922
Zm00001eb145200	16.4936	-2.38676	0.839135	-2.84431	0.00445078	0.0395454
Zm00001eb267240	51.0392	-2.37565	0.490541	-4.84292	1.27947e-06	4.08384e-05
Zm00001eb311990	34.0474	-2.26315	0.585166	-3.86753	0.000109942	0.00206839	Hsp20/alpha crystallin family	Alpha crystallin/Hsp20 domain	no_annotation	AT1G54050.1	0	HSP20-like chaperones superfamily protein	LOC_Os02g54140.1	hsp20/alpha crystallin family protein, putative, expressed	0	0
Zm00001eb270020	16.538	-2.22348	0.7388	-3.00958	0.00261611	0.026483
Zm00001eb088790	29.6799	-2.16459	0.630452	-3.43339	0.000596075	0.00831686	ABC transporter transmembrane region	ABC transporter type 1, transmembrane domain	no_annotation	AT3G28860.1	ABCB19,ATABCB19,ATMDR1,ATMDR11,ATPGP19,MDR1,MDR11,PGP19	ATP binding cassette subfamily B19	LOC_Os03g08380.1	ABC transporter, ATP-binding protein, putative, expressed	0	0
Zm00001eb286540	38.5092	-2.13155	0.491236	-4.33916	1.43029e-05	0.000350248	Wound-induced protein WI12	Wound-induced protein Wun1-like	no_annotation	AT5G01740.1	0	Nuclear transport factor 2 (NTF2) family protein	LOC_Os05g27580.1	wound-induced protein WI12, putative, expressed	0	0
Zm00001eb348460	19.6555	-2.10619	0.664438	-3.16988	0.00152501	0.0174449	Histone deacetylase domain	Histone deacetylase domain	hypothetical protein LOC100274588	AT1G08460.1	ATHDA8,HDA08,HDA8	histone deacetylase 8	LOC_Os05g36920.1	histone deacetylase, putative, expressed	0	0
Zm00001eb151260	39.8691	-2.06537	0.525874	-3.9275	8.58334e-05	0.00168014	Histidine kinase-, DNA gyrase B-, and HSP90-like ATPase	Histidine kinase/HSP90-like ATPase	#N/A	#N/A	#N/A	#N/A	#N/A	#N/A	#N/A	#N/A
Zm00001eb011080	17.1853	-2.03301	0.711094	-2.85899	0.00424988	0.0380821	Phosphoenolpyruvate carboxykinase	Phosphoenolpyruvate carboxykinase, ATP-utilising	Phosphoenolpyruvate carboxykinase [ATP] (PEP carboxykinase)(PEPCK)(EC 4.1.1.49)(Phosphoenolpyruvate carboxylase)	AT4G37870.1	PCK1,PEPCK	phosphoenolpyruvate carboxykinase 1	LOC_Os03g15050.2	phosphoenolpyruvate carboxykinase, putative, expressed	pck1	phosphoenolpyruvate carboxykinase1
Zm00001eb419260	266.41	-2.0182	0.299563	-6.73714	1.61538e-11	1.06783e-09
Zm00001eb029860	58.1244	-2.00082	0.428851	-4.66554	3.0781e-06	8.90808e-05	Squalene-hopene cyclase N-terminal domain	Squalene cyclase, N-terminal	no_annotation	AT2G07050.1	CAS1	cycloartenol synthase 1	LOC_Os11g18194.1	cycloartenol synthase, putative, expressed	0	0
Zm00001eb410900	178.162	-1.95207	0.330689	-5.90306	3.56827e-09	1.77635e-07	NB-ARC domain	NB-ARC	no_annotation	AT3G07040.1	RPM1,RPS3	NB-ARC domain-containing disease resistance protein	LOC_Os12g31620.1	disease resistance protein RPM1, putative, expressed	0	0
Zm00001eb418840	63.4089	-1.93652	0.37737	-5.13162	2.87266e-07	1.03424e-05	Rx N-terminal domain	Rx, N-terminal	no_annotation	AT1G50180.1	0	NB-ARC domain-containing disease resistance protein	LOC_Os08g07330.2	RGH1A, putative, expressed	0	0
Zm00001eb405480	27.1706	-1.89712	0.585911	-3.2379	0.00120413	0.0144867
Zm00001eb125240	217.899	-1.86066	0.245788	-7.57018	3.72708e-14	3.22046e-12
Zm00001eb100300	57.853	-1.85978	0.508901	-3.65449	0.000257693	0.00420407
Zm00001eb100090	99.5587	-1.84852	0.330476	-5.59349	2.22548e-08	9.82541e-07
Zm00001eb228670	33.4242	-1.84644	0.596848	-3.09365	0.00197713	0.0212599	Myb-like DNA-binding domain	SANT/Myb domain	LOC100280442	AT5G37260.1	CIR1,RVE2	Homeodomain-like superfamily protein	LOC_Os06g51260.1	MYB family transcription factor, putative, expressed	pzb00232	0
Zm00001eb128310	29.6917	-1.81729	0.53493	-3.39725	0.000680666	0.00926211	Dof domain, zinc finger	Zinc finger, Dof-type	hypothetical protein LOC100275712	AT5G39660.1	CDF2	cycling DOF factor 2	LOC_Os01g15900.1	expressed protein	dof6	C2C2-Dof-transcription factor 6
Zm00001eb037600	21.4142	-1.80626	0.653763	-2.76287	0.00572958	0.047784	HSF-type DNA-binding	Heat shock factor (HSF)-type, DNA-binding	heat shock factor protein 7	AT4G11660.1	AT-HSFB2B,HSFB2B	winged-helix DNA-binding transcription factor family protein	LOC_Os08g43334.2	HSF-type DNA-binding domain containing protein, expressed	hsftf8	HSF-transcription factor 8
Zm00001eb274080	25.8114	-1.79894	0.573593	-3.13627	0.00171111	0.0190689	Auxin responsive protein	Small auxin-up RNA	SAUR25 - auxin-responsive SAUR family member (LOC100280474), mRNA	AT1G79130.1	0	SAUR-like auxin-responsive protein family	LOC_Os06g45950.1	OsSAUR25 - Auxin-responsive SAUR gene family member, expressed	0	0
Zm00001eb417730	60.2371	-1.77166	0.52715	-3.36082	0.000777107	0.0102796	Histidine phosphatase superfamily (branch 1)	Histidine phosphatase superfamily, clade-1	hypothetical protein LOC100280403	AT3G05170.1	0	Phosphoglycerate mutase family protein	LOC_Os05g04960.1	phosphoglycerate mutase, putative, expressed	0	0
Zm00001eb170080	84.0233	-1.76511	0.398533	-4.42903	9.46587e-06	0.000241071	IQ calmodulin-binding motif	IQ motif, EF-hand binding site	hypothetical protein LOC100279586	AT1G12060.1	ATBAG5,BAG5	BCL-2-associated athanogene 5	LOC_Os11g31060.1	IQ calmodulin-binding and BAG domain containing protein, putative, expressed	0	0
Zm00001eb426270	24.2641	-1.74826	0.574859	-3.04119	0.00235644	0.0244057
Zm00001eb253370	34.246	-1.73848	0.540989	-3.21353	0.00131114	0.0154288	bZIP transcription factor	Basic-leucine zipper domain	no_annotation	AT3G30530.1	ATBZIP42,bZIP42	basic leucine-zipper 42	LOC_Os02g49560.1	bZIP transcription factor domain containing protein, expressed	bzip13	bZIP-transcription factor 13
Zm00001eb287790	38.1265	-1.73175	0.52252	-3.31422	0.000918988	0.0117206	4F5 protein family	Uncharacterised protein family SERF, N-terminal	no_annotation	AT4G22745.1	MBD1	methyl-CPG-binding domain 1	LOC_Os05g33550.1	methyl-binding domain protein MBD, putative, expressed	mbd101b	methyl binding domain
Zm00001eb423310	657.059	-1.69716	0.591828	-2.86766	0.00413524	0.0372896	Protein of unknown function (DUF861)	Domain of unknown function DUF861, cupin-3	hypothetical protein LOC100191739	AT4G10300.1	0	RmlC-like cupins superfamily protein	LOC_Os04g36760.1	enzyme of the cupin superfamily protein, putative, expressed	0	0
Zm00001eb153510	25.8187	-1.68165	0.573238	-2.93361	0.00335049	0.0318514	Regulator of chromosome condensation (RCC1) repeat	Regulator of chromosome condensation, RCC1	#N/A	#N/A	#N/A	#N/A	#N/A	#N/A	#N/A	#N/A
Zm00001eb293780	628.066	-1.66029	0.190933	-8.69565	3.4485e-18	4.21379e-16	AAA domain (Cdc48 subfamily)	ATPase, AAA-type, core	heat-shock protein 101	AT1G74310.1	ATHSP101,HOT1,HSP101	heat shock protein 101	LOC_Os05g44340.1	heat shock protein 101, putative, expressed	hsp101	heat-shock protein 101
Zm00001eb096460	34.7082	-1.56613	0.531295	-2.94776	0.00320084	0.0309023	Guanylate-binding protein, N-terminal domain	Guanylate-binding protein, N-terminal	no_annotation	AT1G33810.1	0	0	LOC_Os08g02060.1	expressed protein	0	0
Zm00001eb414510	53.0695	-1.56198	0.419817	-3.72063	0.000198729	0.00343566
Zm00001eb263370	2021.21	-1.55903	0.375442	-4.1525	3.2886e-05	0.00073399
Zm00001eb424670	80.601	-1.54893	0.404781	-3.82659	0.000129932	0.00238512	Transmembrane amino acid transporter protein	Amino acid transporter, transmembrane domain	LOC100283931	AT5G09220.1	AAP2	amino acid permease 2	LOC_Os04g39489.1	amino acid transporter, putative, expressed	0	0
Zm00001eb234950	35.1668	-1.54441	0.529726	-2.91549	0.00355127	0.0331993
Zm00001eb411690	86.4337	-1.53922	0.335896	-4.58245	4.59557e-06	0.000127506
Zm00001eb317200	33.1641	-1.53547	0.520844	-2.94803	0.00319805	0.0308877	haloacid dehalogenase-like hydrolase	0	no_annotation	AT3G21180.1	ACA9,ATACA9	autoinhibited Ca(2+)-ATPase 9	LOC_Os04g51610.1	calcium-transporting ATPase, plasma membrane-type, putative, expressed	0	0
Zm00001eb261750	43.9133	-1.53286	0.466201	-3.28798	0.00100911	0.0126019	Domain of unknown function (DUF4283)	Domain of unknown function DUF4283	hypothetical protein LOC100304385	AT5G08560.1	0	transducin family protein / WD-40 repeat family protein	LOC_Os02g19210.1	WD repeat-containing protein, putative, expressed	lug8	leunig-related8
Zm00001eb241200	284.69	-1.4819	0.217804	-6.80385	1.01861e-11	6.94202e-10	Zinc-finger domain of monoamine-oxidase A repressor R1	Zinc-finger domain of monoamine-oxidase A repressor R1	no_annotation	AT2G37620.1	AAc1,ACT1	actin 1	LOC_Os01g64630.1	actin, putative, expressed	0	0
Zm00001eb281330	37.8574	-1.47231	0.523192	-2.81409	0.00489156	0.042632	KOW motif	KOW	#N/A	#N/A	#N/A	#N/A	#N/A	#N/A	#N/A	#N/A
Zm00001eb368000	6895.79	-1.47195	0.293953	-5.00744	5.51588e-07	1.89293e-05	Hsp70 protein	Heat shock protein 70 family	Heat shock 70 kDa protein	AT3G12580.1	ATHSP70,HSP70	heat shock protein 70	LOC_Os05g38530.1	DnaK family protein, putative, expressed	hsp1	heat shock protein1
Zm00001eb231970	30.44	-1.46186	0.525137	-2.78376	0.00537324	0.0455662
Zm00001eb407450	242.706	-1.43563	0.213995	-6.70869	1.96373e-11	1.29104e-09	Sodium/calcium exchanger protein	Sodium/calcium exchanger membrane region	no_annotation	0	0	0	LOC_Os11g43860.2	sodium/calcium exchanger protein, putative, expressed	0	0
Zm00001eb164950	1468.66	-1.40769	0.173164	-8.12922	4.32051e-16	4.52513e-14	Mycolic acid cyclopropane synthetase	0	no_annotation	AT3G23510.1	0	Cyclopropane-fatty-acyl-phospholipid synthase	LOC_Os07g29220.1	Cyclopropane-fatty-acyl-phospholipid synthase, putative, expressed	0	0
Zm00001eb021920	201.291	-1.38893	0.255303	-5.44033	5.31818e-08	2.20322e-06
Zm00001eb418610	163.918	-1.38467	0.296886	-4.66397	3.10162e-06	8.96543e-05	Hsp90 protein	Heat shock protein Hsp90 family	Heat shock protein 82	AT5G52640.1	ATHS83,AtHsp90-1,ATHSP90.1,HSP81-1,HSP81.1,HSP83,HSP90.1	heat shock protein 90.1	LOC_Os04g01740.1	heat shock protein, putative, expressed	hsp90	heat shock protein, 90 kDa
Zm00001eb046710	70.8912	-1.38245	0.502098	-2.75335	0.00589884	0.0488087
Zm00001eb040900	70.1478	-1.36285	0.370231	-3.68109	0.000232238	0.00387234
Zm00001eb351340	805.329	-1.36073	0.392524	-3.46661	0.000527064	0.00758583	Hsp70 protein	Heat shock protein 70 family	no_annotation	AT3G12580.1	ATHSP70,HSP70	heat shock protein 70	LOC_Os05g38530.1	DnaK family protein, putative, expressed	0	0
Zm00001eb262360	36.8997	-1.35596	0.492839	-2.75133	0.0059354	0.0490066
Zm00001eb427940	63.2489	-1.34861	0.464177	-2.90539	0.00366795	0.0340818
Zm00001eb392020	52.4338	-1.33639	0.408506	-3.27141	0.00107011	0.0132161
Zm00001eb148420	2407.87	-1.32661	0.296904	-4.46815	7.88981e-06	0.000205696	Hsp70 protein	Heat shock protein 70 family	no_annotation	AT3G12580.1	ATHSP70,HSP70	heat shock protein 70	LOC_Os05g38530.1	DnaK family protein, putative, expressed	0	0
Zm00001eb118840	66.0056	-1.30108	0.34723	-3.74702	0.000178949	0.00313278
Zm00001eb350000	38.3523	-1.26738	0.460444	-2.75252	0.00591383	0.0488707	AUX/IAA family	AUX/IAA domain	hypothetical protein LOC100279375	AT3G16500.1	IAA26,PAP1	phytochrome-associated protein 1	LOC_Os05g09480.1	OsIAA16 - Auxin-responsive Aux/IAA gene family member, expressed	iaa37	Aux/IAA-transcription factor 37
Zm00001eb085720	58.8991	-1.2641	0.440065	-2.87253	0.00407195	0.0369019	SWIB/MDM2 domain	SWIB/MDM2 domain	no_annotation	AT2G35605.1	0	SWIB/MDM2 domain superfamily protein	LOC_Os02g03730.1	SWIB/MDM2 domain containing protein, expressed	0	0
Zm00001eb230100	104.6	-1.24639	0.399303	-3.12141	0.00179985	0.0198385
Zm00001eb427820	65.4575	-1.23328	0.369139	-3.34096	0.000834888	0.0108382	linker histone H1 and H5 family	Linker histone H1/H5, domain H15	no_annotation	AT5G08780.1	0	winged-helix DNA-binding transcription factor family protein	LOC_Os06g04020.1	histone H1, putative, expressed	0	0
Zm00001eb139210	155.342	-1.22006	0.239996	-5.08367	3.70218e-07	1.3076e-05
Zm00001eb021570	123.942	-1.20532	0.39731	-3.0337	0.00241572	0.0248345
Zm00001eb391720	172.287	-1.20226	0.233577	-5.14715	2.64474e-07	9.60764e-06	Proline dehydrogenase	Proline dehydrogenase domain	proline oxidase	AT5G38710.1	0	Methylenetetrahydrofolate reductase family protein	LOC_Os10g40360.1	proline oxidase, mitochondrial precursor, putative, expressed	0	0
Zm00001eb375820	156.81	-1.20087	0.248324	-4.8359	1.32544e-06	4.19187e-05	Protein tyrosine kinase	Serine-threonine/tyrosine-protein kinase, catalytic domain	no_annotation	AT1G62740.1	0	stress-inducible protein, putative	LOC_Os06g06760.1	protein kinase, putative, expressed	0	0
Zm00001eb011880	8691.54	-1.20076	0.131222	-9.15064	5.65958e-20	8.19928e-18	Hsp20/alpha crystallin family	Alpha crystallin/Hsp20 domain	hypothetical protein LOC100274593	AT1G53540.1	0	HSP20-like chaperones superfamily protein	LOC_Os03g15960.1	hsp20/alpha crystallin family protein, putative, expressed	0	0
Zm00001eb419450	165.081	-1.19172	0.277414	-4.29583	1.74043e-05	0.000416087	Flavin-binding monooxygenase-like	Flavin monooxygenase-like	YUCCA-like	AT4G28720.1	YUC8	Flavin-binding monooxygenase family protein	LOC_Os04g03980.1	flavin monooxygenase, putative, expressed	yuc2	Yucca2
Zm00001eb114140	1743.37	-1.19007	0.15044	-7.91063	2.5608e-15	2.47824e-13	Zinc-finger domain of monoamine-oxidase A repressor R1	Zinc-finger domain of monoamine-oxidase A repressor R1	hypothetical protein LOC100274200	AT2G23530.1	0	Zinc-finger domain of monoamine-oxidase A repressor R1	LOC_Os11g36030.1	protein binding protein, putative, expressed	0	0
Zm00001eb416720	415.179	-1.18888	0.232883	-5.10504	3.30725e-07	1.17497e-05	Terpene synthase, N-terminal domain	Terpene synthase, N-terminal domain	terpene synthase 6	AT4G16740.1	ATTPS03,TPS03	terpene synthase 03	LOC_Os08g04500.1	terpene synthase, putative, expressed	0	0
Zm00001eb394850	206.614	-1.18488	0.264931	-4.47242	7.73405e-06	0.000202071	Ribosomal protein S21e	Ribosomal protein S21e	no_annotation	0	0	0	LOC_Os03g22460.1	expressed protein	0	0
Zm00001eb164740	257.366	-1.18355	0.245049	-4.82987	1.36624e-06	4.29841e-05	Myb-like DNA-binding domain	SANT/Myb domain	MYB59 (LOC100283510), mRNA	AT5G59780.3	ATMYB59,ATMYB59-1,ATMYB59-2,ATMYB59-3,MYB59	myb domain protein 59	LOC_Os11g47460.3	MYB family transcription factor, putative, expressed	pza03227	0
Zm00001eb135200	64.0742	-1.18235	0.404265	-2.9247	0.00344794	0.0325095	Myb-like DNA-binding domain	SANT/Myb domain	no_annotation	AT5G42630.1	ATS,KAN4	Homeodomain-like superfamily protein	LOC_Os08g33050.1	MYB family transcription factor, putative, expressed	glk42	G2-like-transcription factor 42
Zm00001eb427630	830.646	-1.16963	0.397295	-2.94399	0.00324007	0.0311238	Myb/SANT-like DNA-binding domain	0	#N/A	#N/A	#N/A	#N/A	#N/A	#N/A	#N/A	#N/A
Zm00001eb200380	110.965	-1.16502	0.347516	-3.35242	0.000801092	0.0105424	Protein of unknown function, DUF594	Protein of unknown function DUF594	no_annotation	AT5G45530.1	0	Protein of unknown function (DUF594)	LOC_Os07g16930.1	expressed protein	0	0
Zm00001eb263250	57.426	-1.16461	0.422818	-2.7544	0.00587998	0.0487357
Zm00001eb292400	57.8953	-1.15931	0.392996	-2.94994	0.00317835	0.0307403	Protein of unknown function (DUF1677)	Protein of unknown function DUF1677, plant	hypothetical protein LOC100216935	AT3G22540.1	0	Protein of unknown function (DUF1677)	LOC_Os03g46300.1	expressed protein	0	0
Zm00001eb427400	229.642	-1.13707	0.307835	-3.69378	0.000220943	0.00373028	Remorin, C-terminal region	Remorin, C-terminal	remorin	0	0	0	0	0	0	0
Zm00001eb167620	87.8417	-1.13009	0.402373	-2.80857	0.00497627	0.0431217
Zm00001eb316870	175.946	-1.12149	0.24863	-4.51068	6.46207e-06	0.000172731	RNA recognition motif. (a.k.a. RRM, RBD, or RNP domain)	RNA recognition motif domain	hypothetical protein LOC100272749	AT5G42820.1	ATU2AF35B,U2AF35B	Zinc finger C-x8-C-x5-C-x3-H type family protein	LOC_Os09g31482.1	splicing factor U2AF, putative, expressed	c3h40	C3H-transcription factor 340
Zm00001eb257130	489.427	-1.11213	0.232632	-4.78064	1.74739e-06	5.33118e-05	Hsp20/alpha crystallin family	Alpha crystallin/Hsp20 domain	hypothetical protein LOC100191598	AT1G54050.1	0	HSP20-like chaperones superfamily protein	LOC_Os02g54140.1	hsp20/alpha crystallin family protein, putative, expressed	0	0
Zm00001eb034130	12189.3	-1.10811	0.283673	-3.90628	9.37289e-05	0.00180547	Histidine kinase-, DNA gyrase B-, and HSP90-like ATPase	Histidine kinase/HSP90-like ATPase	Putative uncharacterized protein	AT5G56030.1	AtHsp90.2,ERD8,HSP81-2,HSP90.2	heat shock protein 81-2	LOC_Os08g39140.1	heat shock protein, putative, expressed	pza03531	0
Zm00001eb290990	75.5423	-1.10633	0.371069	-2.98148	0.00286859	0.0284321	LURP-one-related	LURP-one-related	hypothetical protein LOC100384603	AT2G38640.1	0	Protein of unknown function (DUF567)	LOC_Os05g40630.1	DUF567 domain containing protein, putative, expressed	0	0
Zm00001eb430980	57.6675	-1.1063	0.382254	-2.89414	0.00380198	0.0350419	tRNA synthetases class I (C) catalytic domain	tRNA synthetases class I, catalytic domain	hypothetical protein LOC100383789	AT2G31170.1	SYCO ARATH	Cysteinyl-tRNA synthetase, class Ia family protein	LOC_Os03g04960.1	cysteinyl-tRNA synthetase, putative, expressed	ca2p7	CCAAT-HAP2-transcription factor 27
Zm00001eb085700	102.661	-1.09869	0.319941	-3.43403	0.000594674	0.0083021
Zm00001eb342120	98.6203	-1.09796	0.374685	-2.93037	0.00338563	0.0320595	Lecithin:cholesterol acyltransferase	Lecithin:cholesterol/phospholipid:diacylglycerol acyltransferase	no_annotation	0	0	0	0	0	0	0
Zm00001eb078250	75.5227	-1.09463	0.350315	-3.12472	0.00177977	0.0196709
Zm00001eb215010	343.608	-1.08795	0.204493	-5.32022	1.03645e-07	4.084e-06
Zm00001eb140020	143.576	-1.08793	0.277636	-3.91856	8.90784e-05	0.00173105	Root cap	Root cap	transposon protein	AT3G19430.1	0	late embryogenesis abundant protein-related / LEA protein-related	LOC_Os01g73700.1	RCLEA2 - Root cap and Late embryogenesis related family protein precursor, putative, expressed	0	0
Zm00001eb377000	1403.49	-1.0877	0.161631	-6.7295	1.70253e-11	1.12237e-09	DNA replication factor CDT1 like	CDT1 Geminin-binding domain-like	no_annotation	AT2G31270.1	ATCDT1A,CDT1,CDT1A	homolog of yeast CDT1 A	LOC_Os04g10650.1	CDT1A - Putative DNA replication initiation protein, expressed	0	0
Zm00001eb409790	161.521	-1.08683	0.239549	-4.537	5.70595e-06	0.000154591
Zm00001eb394630	126.074	-1.08353	0.35958	-3.01331	0.00258411	0.0262146
Zm00001eb006680	447.487	-1.08155	0.167788	-6.44589	1.14925e-10	6.86539e-09	Helix-loop-helix DNA-binding domain	Myc-type, basic helix-loop-helix (bHLH) domain	no_annotation	AT1G72210.1	0	basic helix-loop-helix (bHLH) DNA-binding superfamily protein	LOC_Os03g08930.1	helix-loop-helix DNA-binding protein, putative, expressed	bhlh160	bHLH-transcription factor 160
Zm00001eb292800	378.325	-1.08011	0.187843	-5.75006	8.92143e-09	4.15886e-07
Zm00001eb298020	339.916	-1.0794	0.226523	-4.76505	1.88809e-06	5.68871e-05
Zm00001eb366090	233.537	-1.07575	0.219833	-4.89348	9.90675e-07	3.24775e-05	2OG-Fe(II) oxygenase superfamily	Oxoglutarate/iron-dependent dioxygenase	hypothetical protein LOC100276935	AT4G25420.1	AT2301,ATGA20OX1,GA20OX1,GA5	2-oxoglutarate (2OG) and Fe(II)-dependent oxygenase superfamily protein	LOC_Os01g66100.1	gibberellin 20 oxidase 2, putative, expressed	ga20ox5	gibberellin 20-oxidase5
Zm00001eb261790	170.533	-1.06136	0.2465	-4.30571	1.66449e-05	0.000399909
Zm00001eb424990	161.144	-1.05693	0.317964	-3.32406	0.000887185	0.0114173	Cellulase (glycosyl hydrolase family 5)	Glycoside hydrolase, family 5	hypothetical protein LOC100193538	AT1G13130.1	0	Cellulase (glycosyl hydrolase family 5) protein	LOC_Os04g40500.1	glycosyl hydrolase family 5 protein, putative, expressed	0	0
Zm00001eb163440	236.561	-1.0548	0.225158	-4.68471	2.8036e-06	8.18219e-05	Legume lectin domain	Legume lectin domain	protein kinase	AT5G10530.1	0	Concanavalin A-like lectin protein kinase family protein	LOC_Os09g16540.1	protein kinase, putative, expressed	0	0
Zm00001eb119440	190.417	-1.05397	0.241839	-4.35813	1.3118e-05	0.000322865	ATPase family associated with various cellular activities (AAA)	ATPase, AAA-type, core	no_annotation	AT1G64110.3	0	P-loop containing nucleoside triphosphate hydrolases superfamily protein	LOC_Os01g12660.1	AAA-type ATPase family protein, putative, expressed	0	0
Zm00001eb118320	65.2259	-1.04993	0.347114	-3.02473	0.00248855	0.0254686	Protein of unknown function, DUF594	Protein of unknown function DUF594	#N/A	#N/A	#N/A	#N/A	#N/A	#N/A	#N/A	#N/A
Zm00001eb344530	74.1291	-1.04752	0.378136	-2.77021	0.00560197	0.0469419	Glycosyl hydrolases family 28	Glycoside hydrolase, family 28	hypothetical protein LOC100273736	AT1G60590.1	0	Pectin lyase-like superfamily protein	LOC_Os01g44970.1	polygalacturonase, putative, expressed	0	0
Zm00001eb103200	553.133	-1.04317	0.161165	-6.4727	9.62657e-11	5.83723e-09	Lecithin retinol acyltransferase	LRAT domain	no_annotation	AT1G01225.1	0	NC domain-containing protein-related	LOC_Os09g35810.1	NC domain-containing protein, putative, expressed	0	0
Zm00001eb127090	614.118	-1.04208	0.168801	-6.17345	6.6815e-10	3.69913e-08
Zm00001eb120310	130.17	-1.03506	0.267968	-3.86262	0.000112176	0.00210223	RNA recognition motif. (a.k.a. RRM, RBD, or RNP domain)	RNA recognition motif domain	no_annotation	AT2G28540.1	0	RNA binding (RRM/RBD/RNP motifs) family protein	LOC_Os01g11130.1	RNA recognition motif containing protein, putative, expressed	0	0
Zm00001eb316410	8212.59	-1.03453	0.114994	-8.99638	2.33286e-19	3.18877e-17	Hsp90 protein	Heat shock protein Hsp90 family	no_annotation	AT5G56000.1	AtHsp90.4,Hsp81.4	HEAT SHOCK PROTEIN 81.4	LOC_Os09g30412.1	heat shock protein, putative, expressed	0	0
Zm00001eb314290	97.5319	-1.0311	0.304174	-3.38984	0.000699337	0.00946825
Zm00001eb216840	120.203	-1.02579	0.324893	-3.15731	0.00159233	0.018019	pre-mRNA processing factor 4 (PRP4) like	Pre-mRNA processing factor 4 (PRP4)-like	no_annotation	AT1G03140.1	0	splicing factor Prp18 family protein	LOC_Os03g49430.1	pre-mRNA-splicing factor, putative, expressed	0	0
Zm00001eb199050	243.346	-1.02572	0.245596	-4.17647	2.96062e-05	0.000666332	Glycosyl hydrolase family 3 C-terminal domain	Glycoside hydrolase family 3 C-terminal domain	hypothetical protein LOC100280356 (LOC100280356), mRNA	AT1G78060.1	0	Glycosyl hydrolase family protein	LOC_Os11g19210.1	beta-D-xylosidase, putative, expressed	0	0
Zm00001eb242060	102.057	-1.01932	0.313964	-3.24661	0.00116787	0.0141478
Zm00001eb162310	136.684	-1.01726	0.24192	-4.20492	2.61175e-05	0.000599513	Major Facilitator Superfamily	Major facilitator superfamily	#N/A	#N/A	#N/A	#N/A	#N/A	#N/A	#N/A	#N/A
Zm00001eb241740	640.348	-1.01232	0.177573	-5.70083	1.19225e-08	5.43228e-07
Zm00001eb304020	103.296	-1.01048	0.332897	-3.03541	0.00240211	0.0247727	UDP-glucoronosyl and UDP-glucosyl transferase	UDP-glucuronosyl/UDP-glucosyltransferase	#N/A	#N/A	#N/A	#N/A	#N/A	#N/A	#N/A	#N/A
Zm00001eb242880	96.6846	-1.00945	0.328681	-3.07122	0.00213183	0.0225402	Pollen proteins Ole e I like	0	hypothetical protein LOC100303792	AT2G27385.2	0	Pollen Ole e 1 allergen and extensin family protein	LOC_Os02g33170.1	POEI29 - Pollen Ole e I allergen and extensin family protein precursor, putative, expressed	0	0
Zm00001eb321090	92.2281	-1.00897	0.349277	-2.88875	0.00386772	0.0355665	Auxin responsive protein	Small auxin-up RNA	SAUR52 - auxin-responsive SAUR family member	AT1G29500.1	0	SAUR-like auxin-responsive protein family	LOC_Os09g37470.1	OsSAUR52 - Auxin-responsive SAUR gene family member, expressed	0	0
Zm00001eb075210	1085.08	-1.00546	0.179566	-5.5994	2.15095e-08	9.51375e-07	Senescence regulator	Senescence regulator S40	hypothetical protein LOC100276169	AT3G45210.1	0	Protein of unknown function, DUF584	LOC_Os04g45834.1	DUF584 domain containing protein, putative, expressed	0	0
Zm00001eb400020	1134.27	-1.00524	0.152147	-6.60703	3.92103e-11	2.4769e-09	Hsp70 protein	Heat shock protein 70 family	heat shock 70 kDa protein 1	AT2G32120.1	HSP70T-2	heat-shock protein 70T-2	LOC_Os03g11910.1	DnaK family protein, putative, expressed	0	0
Zm00001eb106760	203.806	-0.998827	0.247332	-4.03841	5.38143e-05	0.00112628
Zm00001eb393500	110.343	-0.998264	0.302858	-3.29614	0.000980225	0.0122879	Alpha/beta hydrolase family	Alpha/beta hydrolase fold-1	sigma factor sigB regulation protein rsbQ	AT4G37470.1	0	alpha/beta-Hydrolases superfamily protein	LOC_Os03g32270.1	hydrolase, alpha/beta fold family domain containing protein, expressed	0	0
Zm00001eb396400	75.3323	-0.992117	0.34671	-2.86152	0.00421619	0.0378942	Protein of unknown function (DUF1645)	Protein of unknown function DUF1645, plant	no_annotation	AT3G62630.1	0	Protein of unknown function (DUF1645)	LOC_Os03g19090.1	expressed protein	0	0
Zm00001eb125410	112.733	-0.99143	0.345797	-2.86709	0.00414269	0.0373429
Zm00001eb428520	119.113	-0.991064	0.279535	-3.54539	0.000392026	0.00595023	GDSL-like Lipase/Acylhydrolase	GDSL lipase/esterase	hypothetical protein LOC100192663	AT5G41890.1	0	GDSL-like Lipase/Acylhydrolase superfamily protein	LOC_Os04g48800.1	GDSL-like lipase/acylhydrolase, putative, expressed	0	0
Zm00001eb258550	114.919	-0.986416	0.294705	-3.34714	0.000816511	0.010684	PB1 domain	PB1 domain	hypothetical protein LOC100278838	AT5G09620.1	0	Octicosapeptide/Phox/Bem1p family protein	LOC_Os02g56480.1	PB1 domain containing protein, expressed	0	0
Zm00001eb007990	202.97	-0.983801	0.221516	-4.44121	8.9454e-06	0.000229264	Transcriptional repressor, ovate	Ovate protein family, C-terminal	no_annotation	AT2G18500.1	ATOFP7,OFP7	ovate family protein 7	LOC_Os03g10150.1	DUF623 domain containing protein, expressed	ofp3	OVATE-transcription factor 3
Zm00001eb393760	499.449	-0.977061	0.195864	-4.98845	6.08643e-07	2.07694e-05	Cathepsin propeptide inhibitor domain (I29)	Cathepsin propeptide inhibitor domain (I29)	Putative uncharacterized protein	AT2G17900.1	SDG37	SET domain group 37	LOC_Os03g49730.2	zinc finger protein, putative, expressed	0	0
Zm00001eb334100	1077.22	-0.9752	0.134268	-7.26307	3.78404e-13	2.99186e-11
Zm00001eb190310	372.837	-0.97209	0.18979	-5.12192	3.02436e-07	1.08563e-05	Auxin responsive protein	Small auxin-up RNA	hypothetical protein LOC100381449	AT1G75580.1	0	SAUR-like auxin-responsive protein family	LOC_Os06g04590.1	OsSAUR24 - Auxin-responsive SAUR gene family member, expressed	0	0
Zm00001eb185100	203.244	-0.959063	0.260414	-3.68284	0.000230646	0.00385356	RNA recognition motif. (a.k.a. RRM, RBD, or RNP domain)	RNA recognition motif domain	hypothetical protein LOC100217290	AT3G04500.1	0	RNA-binding (RRM/RBD/RNP motifs) family protein	LOC_Os02g40900.1	RNA recognition motif containing protein, putative, expressed	0	0
Zm00001eb301450	301.473	-0.954922	0.179994	-5.3053	1.12489e-07	4.38255e-06	PDDEXK-like family of unknown function	Protein of unknown function PDDEXK-like	hypothetical protein LOC100382025	AT2G38820.2	0	Protein of unknown function (DUF506)	LOC_Os03g58230.1	plant-specific domain TIGR01615 family protein, expressed	0	0
Zm00001eb116880	567.41	-0.954308	0.148469	-6.42767	1.29577e-10	7.70266e-09	PDDEXK-like family of unknown function	Protein of unknown function PDDEXK-like	plant-specific domain TIGR01615 family protein	AT2G38820.2	0	Protein of unknown function (DUF506)	LOC_Os03g58230.1	plant-specific domain TIGR01615 family protein, expressed	0	0
Zm00001eb230520	653.17	-0.946038	0.172845	-5.47333	4.41652e-08	1.85509e-06	PHD-finger	Zinc finger, PHD-finger	no_annotation	AT5G24330.1	ATXR6,SDG34	ARABIDOPSIS TRITHORAX-RELATED PROTEIN 6	LOC_Os02g03030.1	ATXR, putative, expressed	sdg129	set domain gene129
Zm00001eb059800	111.31	-0.942902	0.297764	-3.16661	0.00154228	0.0175926
Zm00001eb421520	129.033	-0.940955	0.270643	-3.47673	0.00050756	0.00735764	NUDIX domain	NUDIX hydrolase domain	nudix hydrolase 13	AT3G26690.1	ATNUDT13,ATNUDX13,NUDX13	nudix hydrolase homolog 13	LOC_Os02g32060.1	hydrolase, NUDIX family, domain containing protein, expressed	0	0
Zm00001eb068650	370.686	-0.936442	0.246554	-3.79812	0.000145798	0.00263045	Hydrophobic seed protein	Hydrophobic seed protein domain	36.4 kDa proline-rich protein	AT4G12470.1	AZI1	azelaic acid induced 1	LOC_Os04g55170.1	LTPL126 - Protease inhibitor/seed storage/LTP family protein precursor, expressed	0	0
Zm00001eb378840	1636.19	-0.929332	0.305757	-3.03945	0.00237011	0.0245054
Zm00001eb369820	377.854	-0.92524	0.162059	-5.70928	1.13457e-08	5.2087e-07	Cyclic nucleotide-binding domain	Cyclic nucleotide-binding domain	cyclic nucleotide-gated ion channel 2	AT5G54250.1	ATCNGC4,CNGC4,DND2,HLM1	cyclic nucleotide-gated cation channel 4	LOC_Os01g57370.1	cyclic nucleotide-gated ion channel 2, putative, expressed	0	0
Zm00001eb000380	844.982	-0.92059	0.149867	-6.14271	8.11242e-10	4.43052e-08	Pollen allergen	Expansin, cellulose-binding-like domain	Putative uncharacterized protein	AT1G65680.1	ATEXPB2,ATHEXP BETA 1.4,EXPB2	expansin B2	LOC_Os03g01270.1	expansin precursor, putative, expressed	expb3	beta expansin3
Zm00001eb267080	323.338	-0.91508	0.201681	-4.53727	5.69873e-06	0.000154569	Plant protein of unknown function (DUF868)	Protein of unknown function DUF868, plant	no_annotation	AT5G48270.1	0	Plant protein of unknown function (DUF868)	LOC_Os05g01790.1	expressed protein	0	0
Zm00001eb171840	143.892	-0.914752	0.268234	-3.41028	0.000648967	0.00893632
Zm00001eb310670	116.48	-0.905475	0.290227	-3.11988	0.00180922	0.0199146	Transcriptional repressor, ovate	Ovate protein family, C-terminal	hypothetical protein LOC100274967	AT1G79960.1	ATOFP14,OFP14	ovate family protein 14	LOC_Os01g40970.1	DUF623 domain containing protein, expressed	ofp30	OVATE-transcription factor 30
Zm00001eb159450	355.276	-0.90267	0.167192	-5.39899	6.70167e-08	2.72963e-06
Zm00001eb427890	560.554	-0.902103	0.167508	-5.38544	7.22684e-08	2.91897e-06
Zm00001eb269130	4309.53	-0.90162	0.14689	-6.13806	8.35353e-10	4.55192e-08
Zm00001eb090260	98.3484	-0.901409	0.295664	-3.04876	0.00229788	0.0239156	Glycosyl hydrolase family 3 N terminal domain	Glycoside hydrolase, family 3, N-terminal	no_annotation	AT1G78060.1	0	Glycosyl hydrolase family protein	LOC_Os11g18730.1	glycosyl hydrolase family 3 protein, putative, expressed	0	0
Zm00001eb027860	266.185	-0.898822	0.242347	-3.70883	0.00020822	0.00356019	Homeodomain	Homeobox domain	hypothetical protein LOC100273913	AT4G40060.1	ATHB-16,ATHB16,HB16	homeobox protein 16	LOC_Os10g23090.1	homeobox associated leucine zipper, putative, expressed	hb127	Homeobox-transcription factor 127
Zm00001eb301690	176.701	-0.892612	0.228254	-3.91061	9.20618e-05	0.0017833	Acyl-ACP thioesterase	Acyl-ACP thioesterase	#N/A	#N/A	#N/A	#N/A	#N/A	#N/A	#N/A	#N/A
Zm00001eb021710	139.192	-0.892391	0.312233	-2.85809	0.00426199	0.0381482	Glutathione S-transferase, N-terminal domain	Glutathione S-transferase, N-terminal	glutathione S-transferase GST 38	AT1G10360.1	ATGSTU18,GST29,GSTU18	glutathione S-transferase TAU 18	LOC_Os10g38730.1	glutathione S-transferase, putative, expressed	gst38	glutathione transferase38
Zm00001eb299090	139.762	-0.887378	0.300818	-2.94988	0.00317898	0.0307403	Domain of unknown function (DUF1719)	Protein of unknown function DUF1719	no_annotation	0	0	0	LOC_Os07g02990.1	expressed protein	0	0
Zm00001eb018130	128.106	-0.887087	0.260439	-3.40612	0.000658927	0.00903234	DnaJ C terminal domain	Chaperone DnaJ, C-terminal	no_annotation	AT3G44110.1	ATJ,ATJ3	DNAJ homologue 3	LOC_Os03g57340.1	chaperone protein dnaJ, putative, expressed	0	0
Zm00001eb123520	180.548	-0.887062	0.239109	-3.70986	0.000207371	0.00354819	Leucine rich repeat	Leucine-rich repeat	no_annotation	AT1G47890.1	AtRLP7,RLP7	receptor like protein 7	LOC_Os04g28210.1	verticillium wilt disease resistance protein, putative, expressed	0	0
Zm00001eb018070	184.4	-0.886338	0.258312	-3.43127	0.000600761	0.00835814	Myb-like DNA-binding domain	SANT/Myb domain	hypothetical protein LOC100194090	AT1G09540.1	ATMYB61,MYB61	myb domain protein 61	LOC_Os03g25550.1	myb-like DNA-binding domain containing protein, putative, expressed	myb156	MYB-transcription factor 156
Zm00001eb127680	2898.05	-0.886186	0.0948421	-9.34381	9.29324e-21	1.48901e-18	WD domain, G-beta repeat	WD40 repeat	no_annotation	AT3G16830.1	TPR2	TOPLESS-related 2	LOC_Os01g15020.1	lissencephaly type-1-like homology motif, putative, expressed	tpl1	topless-related1
Zm00001eb311610	455.815	-0.885826	0.169689	-5.22028	1.7865e-07	6.70116e-06	UDP-glucoronosyl and UDP-glucosyl transferase	UDP-glucuronosyl/UDP-glucosyltransferase	no_annotation	AT2G16890.2	0	UDP-Glycosyltransferase superfamily protein	LOC_Os09g16030.1	cytokinin-O-glucosyltransferase 1, putative, expressed	0	0
Zm00001eb178000	791.485	-0.883433	0.126982	-6.95715	3.47228e-12	2.51522e-10	Xylanase inhibitor N-terminal	Xylanase inhibitor, N-terminal	hypothetical protein LOC100382168	AT1G79720.1	0	Eukaryotic aspartyl protease family protein	LOC_Os08g16660.1	aspartic proteinase nepenthesin precursor, putative, expressed	0	0
Zm00001eb379430	126.451	-0.881815	0.255026	-3.45775	0.000544716	0.00776633	Protein of unknown function, DUF594	Protein of unknown function DUF594	hypothetical protein LOC100216695	AT5G45540.1	0	Protein of unknown function (DUF594)	LOC_Os07g08270.1	expressed protein	0	0
Zm00001eb185560	570.21	-0.877854	0.183933	-4.77268	1.81788e-06	5.51151e-05	TCP family transcription factor	Transcription factor TCP subgroup	TCP-domain protein	AT5G23280.1	0	TCP family transcription factor	LOC_Os04g44440.1	TCP family transcription factor, putative, expressed	tcptf25	TCP-transcription factor 25
Zm00001eb263780	110.643	-0.876399	0.29056	-3.01624	0.00255927	0.0260383
Zm00001eb050570	94.327	-0.871597	0.298057	-2.92426	0.00345271	0.0325418	Protein kinase domain	Protein kinase domain	no_annotation	AT5G10530.1	0	Concanavalin A-like lectin protein kinase family protein	LOC_Os12g41490.1	cysteine-rich receptor-like protein kinase 8 precursor, putative, expressed	0	0
Zm00001eb410960	345.516	-0.861567	0.168511	-5.11282	3.1738e-07	1.13255e-05	2OG-Fe(II) oxygenase superfamily	Oxoglutarate/iron-dependent dioxygenase	hypothetical protein LOC100192706	AT1G06620.1	0	2-oxoglutarate (2OG) and Fe(II)-dependent oxygenase superfamily protein	LOC_Os03g48430.1	1-aminocyclopropane-1-carboxylate oxidase homolog 4, putative, expressed	0	0
Zm00001eb092280	625.187	-0.860982	0.156109	-5.51525	3.48288e-08	1.49671e-06	Transcriptional repressor, ovate	Ovate protein family, C-terminal	no_annotation	AT3G52525.1	ATOFP6,OFP6	ovate family protein 6	LOC_Os12g06160.1	DUF623 domain containing protein, expressed	ofp10	OVATE-transcription factor 10
Zm00001eb088840	145.108	-0.859993	0.307191	-2.79954	0.00511753	0.0439367	D-isomer specific 2-hydroxyacid dehydrogenase, catalytic domain	D-isomer specific 2-hydroxyacid dehydrogenase, catalytic domain	no_annotation	AT2G45630.2	0	D-isomer specific 2-hydroxyacid dehydrogenase family protein	LOC_Os04g01600.1	erythronate-4-phosphate dehydrogenase domain containing protein, expressed	0	0
Zm00001eb354300	111.943	-0.856476	0.307293	-2.78716	0.00531719	0.0452017	Per1-like family	Per1-like	no_annotation	AT1G16560.1	0	Per1-like family protein	LOC_Os10g38030.1	per1-like family protein, putative, expressed	0	0
Zm00001eb295960	228.107	-0.855955	0.265519	-3.22371	0.00126542	0.0150077	Eukaryotic cytochrome b561	Cytochrome b561/ferric reductase transmembrane	hypothetical protein LOC100278725	AT4G18260.1	0	Cytochrome b561/ferric reductase transmembrane protein family	LOC_Os05g49040.1	expressed protein	0	0
Zm00001eb263800	360.173	-0.855012	0.233983	-3.65417	0.00025802	0.00420656
Zm00001eb397340	189.569	-0.845067	0.27781	-3.04189	0.00235101	0.0243703
Zm00001eb235490	239.53	-0.844682	0.22902	-3.68824	0.00022581	0.00379392	Domain of unknown function (DUF4666)	Protein of unknown function DUF4666	hypothetical protein LOC100277906	AT1G80180.1	0	0	LOC_Os06g39912.1	expressed protein	0	0
Zm00001eb122570	138.825	-0.843781	0.275388	-3.06397	0.00218419	0.0230057	NPH3 family	NPH3 domain	no_annotation	AT1G52770.1	0	Phototropic-responsive NPH3 family protein	LOC_Os05g08530.1	phototropic-responsive NPH3 family protein, putative, expressed	0	0
Zm00001eb220040	222.778	-0.842171	0.247896	-3.39728	0.000680597	0.00926211	Amino acid kinase family	Aspartate/glutamate/uridylate kinase	hypothetical protein LOC100192082	AT5G13280.1	AK,AK-LYS1,AK1	aspartate kinase 1	LOC_Os03g63330.1	aspartokinase, chloroplast precursor, putative, expressed	0	0
Zm00001eb000240	389.923	-0.838677	0.180613	-4.64351	3.42542e-06	9.77544e-05	Sugar (and other) transporter	Major facilitator, sugar transporter-like	hexose carrier protein HEX6	AT1G11260.1	ATSTP1,STP1	sugar transporter 1	LOC_Os10g41190.1	transporter family protein, putative, expressed	0	0
Zm00001eb412320	455.749	-0.831537	0.172712	-4.81458	1.4751e-06	4.61091e-05	Protein kinase domain	Protein kinase domain	ATP binding protein	AT1G80870.1	0	Protein kinase superfamily protein	LOC_Os08g17320.1	protein kinase family protein, putative, expressed	0	0
Zm00001eb132350	185.344	-0.827573	0.279868	-2.95701	0.00310634	0.0301947
Zm00001eb205480	117.32	-0.817524	0.278954	-2.93067	0.00338229	0.0320529	Plant PDR ABC transporter associated	Plant PDR ABC transporter associated	no_annotation	AT1G15520.1	ABCG40,ATABCG40,ATPDR12,PDR12	pleiotropic drug resistance 12	LOC_Os02g11760.1	pleiotropic drug resistance protein, putative, expressed	0	0
Zm00001eb223300	565.348	-0.815092	0.1662	-4.90429	9.37682e-07	3.08569e-05	Homeodomain	Homeobox domain	no_annotation	AT1G69780.1	ATHB13	Homeobox-leucine zipper protein family	LOC_Os10g26500.1	homeobox associated leucine zipper, putative, expressed	hb98	Homeobox-transcription factor 98
Zm00001eb410410	563.443	-0.814659	0.168238	-4.84228	1.28355e-06	4.08628e-05	Lumazine binding domain	Lumazine-binding domain	riboflavin synthase alpha chain	AT2G20690.1	0	lumazine-binding family protein	LOC_Os12g35580.2	riboflavin synthase alpha chain, putative, expressed	0	0
Zm00001eb225360	2513.44	-0.813067	0.120562	-6.74396	1.54124e-11	1.02442e-09	(2R)-phospho-3-sulfolactate synthase (ComA)	(2R)-phospho-3-sulpholactate synthase, ComA	phosphosulfolactate synthase-related protein	AT4G21320.1	HSA32	Aldolase-type TIM barrel family protein	LOC_Os06g46900.1	phosphosulfolactate synthase-related protein, putative, expressed	0	0
Zm00001eb191830	172.329	-0.81249	0.245189	-3.31374	0.000920581	0.0117286	Protein of unknown function (DUF640)	ALOG domain	hypothetical protein LOC100381724	AT1G07090.1	LSH6	Protein of unknown function (DUF640)	LOC_Os02g56610.1	DUF640 domain containing protein, putative, expressed	0	0
Zm00001eb151490	297.954	-0.806956	0.20373	-3.9609	7.46669e-05	0.00148866
Zm00001eb067430	136.611	-0.806005	0.258759	-3.11489	0.00184012	0.0201734	SAUR15
Zm00001eb367730	175.192	-0.803001	0.250827	-3.20142	0.00136754	0.015976	Ras family	Small GTPase	LOC100280532	AT1G07410.1	ATRAB-A2B,ATRABA2B,RAB-A2B,RABA2b	RAB GTPase homolog A2B	LOC_Os01g62950.1	ras-related protein, putative, expressed	0	0
Zm00001eb425090	660.166	-0.802416	0.193344	-4.1502	3.32186e-05	0.000740729	CRS1 / YhbY (CRM) domain	RNA-binding, CRM domain	LOC732768	AT4G13070.1	0	RNA-binding CRS1 / YhbY (CRM) domain protein	LOC_Os06g20030.1	chloroplastic group IIA intron splicing facilitator CRS1, chloroplast precursor, putative, expressed	cfm6	CRM family member6
Zm00001eb431010	998.502	-0.801922	0.114452	-7.00662	2.44147e-12	1.78996e-10	Auxin responsive protein	Small auxin-up RNA	no_annotation	AT1G56150.1	0	SAUR-like auxin-responsive protein family	LOC_Os04g52670.1	OsSAUR21 - Auxin-responsive SAUR gene family member, expressed	0	0
Zm00001eb195030	4055.7	-0.80048	0.148244	-5.39974	6.67369e-08	2.72282e-06	GDSL/SGNH-like Acyl-Esterase family found in Pmr5 and Cas1p	PC-Esterase	no_annotation	AT2G38320.1	TBL34	TRICHOME BIREFRINGENCE-LIKE 34	LOC_Os11g01570.1	PMR5, putative, expressed	0	0
Zm00001eb098880	307.498	-0.794356	0.189069	-4.20141	2.65263e-05	0.00060545
Zm00001eb036300	460.386	-0.793718	0.153129	-5.18334	2.17943e-07	8.04937e-06
Zm00001eb244070	356.139	-0.793558	0.223045	-3.55784	0.000373923	0.00571852
Zm00001eb291260	1459.07	-0.789338	0.138939	-5.68118	1.33767e-08	6.03799e-07
Zm00001eb041540	331.964	-0.786499	0.202195	-3.88981	0.000100325	0.00190522	Myb-like DNA-binding domain	SANT/Myb domain	no_annotation	AT5G15310.1	ATMIXTA,ATMYB16,MYB16	myb domain protein 16	LOC_Os08g33660.1	MYB family transcription factor, putative, expressed	myb125	MYB-transcription factor 125
Zm00001eb392580	285.987	-0.786258	0.187919	-4.18404	2.86377e-05	0.000648138	Protein kinase domain	Protein kinase domain	serine/threonine-protein kinase SAPK1	AT4G33950.1	ATOST1,OST1,P44,SNRK2-6,SNRK2.6,SRK2E	Protein kinase superfamily protein	LOC_Os03g27280.1	CAMK_CAMK_like.19 - CAMK includes calcium/calmodulin depedent protein kinases, expressed	snrkII1	SnRK2 serine threonine protein kinase1
Zm00001eb367100	446.635	-0.773759	0.217254	-3.56154	0.000368682	0.00564908	AAA domain	AAA+ ATPase domain	hypothetical protein LOC100274219	AT1G07270.1	0	Cell division control, Cdc6	LOC_Os01g63710.1	CDC6 - Putative DNA replication initiation protein, expressed	0	0
Zm00001eb389390	853.547	-0.76691	0.145665	-5.26489	1.40277e-07	5.37855e-06	Protein kinase domain	Protein kinase domain	no_annotation	AT1G20930.1	CDKB2;2	cyclin-dependent kinase B2;2	LOC_Os08g40170.1	cyclin-dependent kinase B2-1, putative, expressed	0	0
Zm00001eb418030	223.125	-0.760618	0.196764	-3.86564	0.0001108	0.00208148
Zm00001eb403500	185.103	-0.759044	0.243588	-3.1161	0.00183258	0.0201168	Myb-like DNA-binding domain	SANT/Myb domain	no_annotation	AT2G40260.1	0	Homeodomain-like superfamily protein	LOC_Os03g03760.1	MYB family transcription factor, putative, expressed	glk30	G2-like-transcription factor 30
Zm00001eb123270	4264.66	-0.75855	0.118955	-6.37678	1.80853e-10	1.05182e-08	Mini-chromosome maintenance replisome factor	Mini-chromosome maintenance complex-binding protein	hypothetical protein LOC100279308	AT2G40550.1	ETG1	E2F target gene 1	LOC_Os01g07260.1	expressed protein	0	0
Zm00001eb390100	192.732	-0.757564	0.239576	-3.16211	0.0015663	0.0177828	Auxin responsive protein	Small auxin-up RNA	SAUR25 - auxin-responsive SAUR family member	AT1G79130.1	0	SAUR-like auxin-responsive protein family	LOC_Os06g45950.1	OsSAUR25 - Auxin-responsive SAUR gene family member, expressed	0	0
Zm00001eb021880	420.38	-0.756356	0.176428	-4.28706	1.8105e-05	0.000430288	Ornithine cyclodeaminase/mu-crystallin family	Ornithine cyclodeaminase/mu-crystallin	mu-crystallin	AT5G52810.1	0	NAD(P)-binding Rossmann-fold superfamily protein	LOC_Os10g38930.1	shikimate/quinate 5-dehydrogenase, putative, expressed	0	0
Zm00001eb432920	388.893	-0.756083	0.182575	-4.14122	3.45465e-05	0.000766102	Auxin responsive protein	Small auxin-up RNA	hypothetical protein LOC100279643 (LOC100279643), mRNA	AT1G19840.1	0	SAUR-like auxin-responsive protein family	LOC_Os04g56680.1	OsSAUR22 - Auxin-responsive SAUR gene family member, expressed	0	0
Zm00001eb413100	149.744	-0.754766	0.231589	-3.25907	0.00111779	0.0136516	Histone-like transcription factor (CBF/NF-Y) and archaeal histone	Transcription factor CBF/NF-Y/archaeal histone domain	LOC100282448	AT2G33590.1	0	NAD(P)-binding Rossmann-fold superfamily protein	LOC_Os06g41810.1	reductase, putative, expressed	0	0
Zm00001eb397980	361.949	-0.754438	0.222042	-3.39773	0.000679475	0.00926002	RNA recognition motif. (a.k.a. RRM, RBD, or RNP domain)	RNA recognition motif domain	hypothetical protein LOC100194272 (LOC100194272), mRNA	AT1G07350.1	0	RNA-binding (RRM/RBD/RNP motifs) family protein	LOC_Os03g15890.1	RNA recognition motif containing protein, expressed	0	0
Zm00001eb019460	1435.2	-0.75031	0.14517	-5.1685	2.35981e-07	8.6505e-06	zinc-finger of the FCS-type, C2-C2	Zf-FLZ domain	no_annotation	AT1G74940.1	0	Protein of unknown function (DUF581)	LOC_Os09g26370.1	DUF581 domain containing protein, expressed	0	0
Zm00001eb200060	1520.57	-0.749229	0.131385	-5.70253	1.18044e-08	5.38858e-07	Zinc-finger domain of monoamine-oxidase A repressor R1	Zinc-finger domain of monoamine-oxidase A repressor R1	ubiquitin-protein ligase/ zinc ion binding protein	AT2G23530.1	0	Zinc-finger domain of monoamine-oxidase A repressor R1	LOC_Os11g36030.1	protein binding protein, putative, expressed	0	0
Zm00001eb141640	346.771	-0.747609	0.211192	-3.53995	0.0004002	0.00603268	UTP--glucose-1-phosphate uridylyltransferase	UDPGP family	no_annotation	AT3G03250.1	AtUGP1,UGP,UGP1	UDP-GLUCOSE PYROPHOSPHORYLASE 1	LOC_Os02g02560.1	UTP--glucose-1-phosphate uridylyltransferase, putative, expressed	0	0
Zm00001eb019570	350.26	-0.746619	0.191233	-3.90423	9.45245e-05	0.00181791
Zm00001eb043940	282.865	-0.745493	0.180882	-4.12143	3.76523e-05	0.000825893	YABBY protein	YABBY protein	yabby10 protein	AT2G45190.1	AFO,FIL,YAB1	Plant-specific transcription factor YABBY family protein	LOC_Os10g36420.1	YABBY domain containing protein, putative, expressed	yab10	yabby homolog10
Zm00001eb183790	131.429	-0.74179	0.260773	-2.84458	0.00444697	0.0395261	Exo70 exocyst complex subunit	Exocyst complex component Exo70	no_annotation	AT1G72470.1	ATEXO70D1,EXO70D1	exocyst subunit exo70 family protein D1	LOC_Os08g35470.1	exo70 exocyst complex subunit, putative, expressed	iaa17	Aux/IAA-transcription factor 17
Zm00001eb199770	298.173	-0.737418	0.229738	-3.20982	0.00132816	0.0156064
Zm00001eb318430	391.552	-0.736694	0.250625	-2.93942	0.00328826	0.0314537	RNA recognition motif. (a.k.a. RRM, RBD, or RNP domain)	RNA recognition motif domain	#N/A	#N/A	#N/A	#N/A	#N/A	#N/A	#N/A	#N/A
Zm00001eb288440	456.197	-0.736048	0.192867	-3.81634	0.000135444	0.00246757	Glycosyl transferase family 8	Glycosyl transferase, family 8	LOC100286027	AT1G77130.1	GUX3,PGSIP2	plant glycogenin-like starch initiation protein 2	LOC_Os01g65780.1	glycosyl transferase, putative, expressed	0	0
Zm00001eb290050	143.548	-0.733321	0.23574	-3.11071	0.00186636	0.0203951	Ring finger domain	Zinc finger, RING-type	Putative uncharacterized protein	AT3G11110.1	0	RING/U-box superfamily protein	LOC_Os05g39260.1	zinc finger, C3HC4 type domain containing protein, expressed	0	0
Zm00001eb179900	609.486	-0.731893	0.136319	-5.36896	7.91928e-08	3.17743e-06	Replication factor-A C terminal domain	Replication factor A, C-terminal	no_annotation	AT2G06510.1	ATRPA1A,ATRPA70A,RPA1A,RPA70A	replication protein A 1A	LOC_Os01g73070.2	expressed protein	0	0
Zm00001eb262430	298.927	-0.731097	0.233919	-3.12542	0.00177549	0.0196596
Zm00001eb227070	1285.28	-0.727591	0.150488	-4.83489	1.33218e-06	4.20218e-05	Leucine Rich Repeat	Leucine-rich repeat	no_annotation	AT3G14470.1	0	NB-ARC domain-containing disease resistance protein	LOC_Os08g16460.1	NBS-LRR disease resistance protein, putative, expressed	0	0
Zm00001eb175760	353.715	-0.727517	0.170725	-4.26134	2.03202e-05	0.000480104	ABC transporter	ABC-transporter extension domain	hypothetical protein LOC100274199	AT5G60790.1	ATGCN1,GCN1	ABC transporter family protein	LOC_Os08g45010.1	ABC transporter, ATP-binding protein, putative, expressed	0	0
Zm00001eb311150	237.309	-0.727419	0.22318	-3.25934	0.00111672	0.0136454	zinc-finger of the FCS-type, C2-C2	Zf-FLZ domain	hypothetical protein LOC100272233	AT1G78020.1	0	Protein of unknown function (DUF581)	LOC_Os09g20240.1	DUF581 domain containing protein, expressed	0	0
Zm00001eb256260	1807.38	-0.726268	0.137133	-5.2961	1.18304e-07	4.57958e-06	Oxidoreductase FAD-binding domain	Flavoprotein pyridine nucleotide cytochrome reductase-like, FAD-binding domain	hypothetical protein LOC100383210	AT1G77760.1	GNR1,NIA1,NR1	nitrate reductase 1	LOC_Os02g53130.1	nitrate reductase, putative, expressed	0	0
Zm00001eb330780	146.171	-0.718862	0.257883	-2.78755	0.00531079	0.0451668	EF-hand domain pair	EF-hand domain	LOC100283718	AT4G20780.1	CML42	calmodulin like 42	LOC_Os08g04890.1	OsCML32 - Calmodulin-related calcium sensor protein, expressed	0	0
Zm00001eb212930	467.689	-0.71791	0.175459	-4.09162	4.28364e-05	0.00092287	Helix-loop-helix DNA-binding domain	Myc-type, basic helix-loop-helix (bHLH) domain	LOC100285681	AT4G02590.1	UNE12	basic helix-loop-helix (bHLH) DNA-binding superfamily protein	LOC_Os03g58330.1	BHLH transcription factor, putative, expressed	bhlh159	bHLH-transcription factor 159
Zm00001eb047880	243.926	-0.717766	0.235333	-3.05001	0.00228837	0.0238538	Protein of unknown function (DUF1677)	Protein of unknown function DUF1677, plant	no_annotation	AT3G22540.1	0	Protein of unknown function (DUF1677)	LOC_Os10g28700.1	expressed protein	0	0
Zm00001eb285640	1486.06	-0.716894	0.130362	-5.49924	3.81434e-08	1.63046e-06	WD domain, G-beta repeat	WD40 repeat	no_annotation	AT3G06880.2	0	Transducin/WD40 repeat-like superfamily protein	LOC_Os05g30010.1	WD domain, G-beta repeat domain containing protein, expressed	0	0
Zm00001eb086360	794.466	-0.716884	0.15499	-4.62534	3.73984e-06	0.000105827	Clp amino terminal domain, pathogenicity island component	Clp, N-terminal	no_annotation	AT4G29920.1	0	Double Clp-N motif-containing P-loop nucleoside triphosphate hydrolases superfamily protein	LOC_Os04g23220.1	expressed protein	0	0
Zm00001eb372940	551.024	-0.714582	0.153691	-4.64949	3.32765e-06	9.57301e-05	ABC-2 type transporter	ABC-2 type transporter	ATPase, coupled to transmembrane movement of substances	AT5G52860.1	0	ABC-2 type transporter family protein	LOC_Os06g30730.1	ABC-2 type transporter domain containing protein, expressed	0	0
Zm00001eb117450	197.924	-0.711556	0.229216	-3.1043	0.00190727	0.0207391	CCAAT-binding transcription factor (CBF-B/NF-YA) subunit B	Nuclear transcription factor Y subunit A	nuclear transcription factor Y subunit A-10	AT3G05690.1	ATHAP2B,HAP2B,NF-YA2,UNE8	nuclear factor Y, subunit A2	LOC_Os07g06470.2	nuclear transcription factor Y subunit, putative, expressed	ca2p14	CCAAT-HAP2-transcription factor 214
Zm00001eb258840	296.334	-0.710814	0.207975	-3.41779	0.000631308	0.00870802	GDSL-like Lipase/Acylhydrolase	GDSL lipase/esterase	anther-specific proline-rich protein APG	AT5G33370.1	0	GDSL-like Lipase/Acylhydrolase superfamily protein	LOC_Os02g57110.1	GDSL-like lipase/acylhydrolase, putative, expressed	0	0
Zm00001eb363140	213.842	-0.71	0.258329	-2.74843	0.00598819	0.0493275	GRAS domain family	Transcription factor GRAS	no_annotation	AT1G50420.1	SCL-3,SCL3	scarecrow-like 3	LOC_Os01g71970.1	GRAS family transcription factor containing protein, expressed	gras2	GRAS-transcription factor 2
Zm00001eb235630	180.342	-0.709952	0.244844	-2.89962	0.00373621	0.0345807	HIT zinc finger	Zinc finger, HIT-type	no_annotation	AT3G02065.2	0	P-loop containing nucleoside triphosphate hydrolases superfamily protein	0	0	0	0
Zm00001eb311250	210.182	-0.70675	0.236213	-2.992	0.00277156	0.0277431	VQ motif	VQ	no_annotation	AT4G39720.1	0	VQ motif-containing protein	LOC_Os09g20460.1	VQ domain containing protein, putative, expressed	0	0
Zm00001eb234160	1543.83	-0.70654	0.135724	-5.20572	1.93243e-07	7.21499e-06	ATPase family associated with various cellular activities (AAA)	ATPase, AAA-type, core	hypothetical protein LOC100217072	AT2G25140.1	CLPB-M,CLPB4,HSP98.7	casein lytic proteinase B4	LOC_Os02g08490.1	chaperone protein clpB 1, putative, expressed	0	0
Zm00001eb192430	141.059	-0.706271	0.249606	-2.82954	0.0046615	0.0410858	Helix-loop-helix DNA-binding domain	Myc-type, basic helix-loop-helix (bHLH) domain	no_annotation	0	0	0	0	0	0	0
Zm00001eb046400	299.589	-0.704757	0.203629	-3.46098	0.000538203	0.00772005
Zm00001eb100000	272.025	-0.703619	0.205026	-3.43185	0.000599486	0.00834539	Auxin responsive protein	Small auxin-up RNA	hypothetical protein LOC100192664	AT5G20820.1	0	SAUR-like auxin-responsive protein family	LOC_Os09g26590.1	OsSAUR37 - Auxin-responsive SAUR gene family member, expressed	0	0
Zm00001eb295220	278.477	-0.703415	0.197062	-3.5695	0.000357657	0.00550455	GXGXG motif	Glutamate synthase, alpha subunit, C-terminal	no_annotation	AT5G53460.1	GLT1	NADH-dependent glutamate synthase 1	LOC_Os05g48200.1	glutamate synthase, chloroplast precursor, putative, expressed	0	0
Zm00001eb190080	272.901	-0.699663	0.243668	-2.87138	0.00408686	0.0369534	Plant protein of unknown function	Protein of unknown function DUF247, plant	no_annotation	AT3G50150.1	0	Plant protein of unknown function (DUF247)	LOC_Os06g33350.1	plant protein of unknown function domain containing protein, expressed	0	0
Zm00001eb089090	340.546	-0.69897	0.182164	-3.83704	0.000124528	0.00230516	Putative transmembrane family 234	Putative transmembrane family 234	hypothetical protein LOC100278112	AT5G19570.1	0	0	LOC_Os05g09600.1	GA11916-PA, putative, expressed	0	0
Zm00001eb214490	814.909	-0.698943	0.141998	-4.92221	8.55711e-07	2.85166e-05	AAA ATPase domain	Orc1-like, AAA ATPase domain	Origin recognition complex subunit 5	AT4G29910.1	ATORC5,ORC5	origin recognition complex protein 5	LOC_Os03g55200.1	ORC5 - Putative origin recognition complex subunit 5, expressed	orc5	origin recognition complex5
Zm00001eb388440	442.904	-0.698218	0.202133	-3.45426	0.000551812	0.00785326	Mlo family	Mlo-related protein	barley mlo defense gene homolog7	AT4G24250.1	ATMLO13,MLO13	Seven transmembrane MLO family protein	LOC_Os06g40790.1	MLO domain containing protein, putative, expressed	mlo7	barley mlo defense gene homolog7
Zm00001eb278460	389.338	-0.696359	0.200415	-3.47458	0.000511652	0.00740365
Zm00001eb153760	645.219	-0.695877	0.185904	-3.74321	0.000181684	0.00317376	Profilin	Profilin	profilin A	AT2G19770.1	PRF5	profilin 5	LOC_Os10g17660.1	profilin domain containing protein, expressed	0	0
Zm00001eb025110	161.668	-0.693004	0.238982	-2.89981	0.00373387	0.0345722	PPR repeat family	Pentatricopeptide repeat	no_annotation	AT1G16830.1	0	Pentatricopeptide repeat (PPR) superfamily protein	LOC_Os10g42760.1	PPR repeat domain containing protein, putative, expressed	0	0
Zm00001eb013780	417.44	-0.690485	0.199427	-3.46234	0.000535495	0.00769802	Polyketide cyclase / dehydrase and lipid transport	Polyketide cyclase/dehydrase	no_annotation	AT5G05440.1	PYL5,RCAR8	Polyketide cyclase/dehydrase and lipid transport superfamily protein	LOC_Os03g18600.1	cyclase/dehydrase family protein, putative, expressed	0	0
Zm00001eb070500	247.097	-0.688707	0.215366	-3.19785	0.00138457	0.0161438
Zm00001eb218020	217.119	-0.6869	0.216106	-3.17853	0.00148025	0.0169972
Zm00001eb279580	227.846	-0.682067	0.227148	-3.00274	0.00267563	0.0269501	TCP family transcription factor	Transcription factor TCP subgroup	hypothetical protein LOC100279595	AT3G47620.1	AtTCP14,TCP14	TEOSINTE BRANCHED, cycloidea and PCF (TCP) 14	LOC_Os02g51280.1	TCP-domain protein, putative, expressed	tcptf10	TCP-transcription factor 10
Zm00001eb416830	289.49	-0.678106	0.224839	-3.01596	0.0025617	0.0260521	Rx N-terminal domain	Rx, N-terminal	no_annotation	AT1G75630.2	AVA-P4	vacuolar H+-pumping ATPase 16 kDa proteolipid subunit 4	LOC_Os06g06160.1	IQ calmodulin-binding motif domain containing protein, expressed	0	0
Zm00001eb095660	1876.96	-0.677733	0.103812	-6.52845	6.64527e-11	4.09098e-09	Leucine rich repeat N-terminal domain	Leucine-rich repeat-containing N-terminal, plant-type	hypothetical protein LOC100383466	AT2G15300.1	0	Leucine-rich repeat protein kinase family protein	LOC_Os01g33090.1	expressed protein	0	0
Zm00001eb315620	468.375	-0.676184	0.150406	-4.49573	6.93306e-06	0.000183924	Ring finger domain	Zinc finger, RING-type	RING-H2 finger protein ATL5F	AT1G72220.1	0	RING/U-box superfamily protein	LOC_Os09g29370.1	RING-H2 finger protein ATL5F, putative, expressed	0	0
Zm00001eb164410	388.949	-0.674149	0.181552	-3.71326	0.000204608	0.00351083	Thaumatin family	Thaumatin family	no_annotation	AT5G02140.1	0	Pathogenesis-related thaumatin superfamily protein	LOC_Os11g47944.1	thaumatin, putative, expressed	0	0
Zm00001eb125430	212.712	-0.671553	0.2022	-3.32123	0.000896211	0.0115072	Protein of unknown function (DUF1666)	Protein of unknown function DUF1666	no_annotation	AT1G73850.1	0	Protein of unknown function (DUF1666)	LOC_Os08g40820.1	expressed protein	0	0
Zm00001eb169200	307.778	-0.67092	0.198671	-3.37704	0.0007327	0.00983192	AUX/IAA family	AUX/IAA domain	hypothetical protein LOC100273821	0	0	0	LOC_Os11g11410.1	OsIAA27 - Auxin-responsive Aux/IAA gene family member, expressed	iaa14	Aux/IAA-transcription factor 14
Zm00001eb370490	327.34	-0.670578	0.181282	-3.69908	0.000216382	0.00365838
Zm00001eb242460	370.682	-0.670217	0.198892	-3.36976	0.000752335	0.0100377
Zm00001eb107010	747.264	-0.669184	0.152309	-4.39359	1.11492e-05	0.000279237	SCAMP family	SCAMP	no_annotation	AT1G61250.1	SC3	secretory carrier 3	LOC_Os07g37740.1	secretory carrier-associated membrane protein, putative, expressed	0	0
Zm00001eb331740	846.522	-0.666412	0.146047	-4.56299	5.04304e-06	0.000138492	Protein of unknown function (DUF632)	Domain of unknown function DUF632	no_annotation	AT1G21740.1	0	Protein of unknown function (DUF630 and DUF632)	LOC_Os09g37040.1	DUF630/DUF632 domains containing protein, putative, expressed	0	0
Zm00001eb307160	344.376	-0.665657	0.19172	-3.47203	0.000516544	0.0074566
Zm00001eb340080	1923.56	-0.665236	0.128049	-5.19519	2.04514e-07	7.57735e-06	Glycosyl hydrolase family 9	Glycoside hydrolase family 9	endoglucanase 1	AT4G02290.1	AtGH9B13,GH9B13	glycosyl hydrolase 9B13	LOC_Os01g21070.1	endoglucanase, putative, expressed	0	0
Zm00001eb151340	198.349	-0.664794	0.204716	-3.2474	0.00116466	0.0141171	Domain of unknown function (DUF3403)	S-locus receptor kinase, C-terminal	#N/A	#N/A	#N/A	#N/A	#N/A	#N/A	#N/A	#N/A
Zm00001eb019390	879.198	-0.664679	0.136939	-4.85384	1.2109e-06	3.88035e-05	F-box domain	F-box domain	#N/A	#N/A	#N/A	#N/A	#N/A	#N/A	#N/A	#N/A
Zm00001eb026110	308.207	-0.664492	0.188735	-3.52077	0.000430296	0.00641837	Transferase family	Transferase	transferase family protein	AT5G17540.1	0	HXXXD-type acyl-transferase family protein	LOC_Os10g11980.1	transferase family protein, putative, expressed	0	0
Zm00001eb170460	304.57	-0.662702	0.199236	-3.32622	0.000880312	0.011347	Leucine rich repeat	Leucine-rich repeat	no_annotation	AT3G47570.1	0	Leucine-rich repeat protein kinase family protein	LOC_Os06g45630.1	expressed protein	0	0
Zm00001eb067790	201.684	-0.659944	0.211337	-3.1227	0.00179198	0.0197788
Zm00001eb005540	455.3	-0.658432	0.166029	-3.96578	7.31575e-05	0.00146521	Helix-loop-helix DNA-binding domain	Myc-type, basic helix-loop-helix (bHLH) domain	DNA binding protein	AT3G28857.1	0	basic helix-loop-helix (bHLH) DNA-binding family protein	LOC_Os10g26410.1	bHLH family protein, putative, expressed	bhlh84	bHLH-transcription factor 84
Zm00001eb321030	225.485	-0.657984	0.195121	-3.37219	0.000745732	0.00998463
Zm00001eb121080	244.12	-0.657622	0.196593	-3.3451	0.000822528	0.0107511
Zm00001eb073510	1676.33	-0.656705	0.11045	-5.9457	2.75275e-09	1.39916e-07	Major Facilitator Superfamily	Major facilitator superfamily	hypothetical protein LOC100193704	AT1G63010.1	0	Major Facilitator Superfamily with SPX (SYG1/Pho81/XPR1) domain-containing protein	LOC_Os04g48390.1	uncharacterized membrane protein, putative, expressed	0	0
Zm00001eb366410	1059.49	-0.656499	0.179577	-3.65581	0.000256368	0.00419617	DnaJ domain	DnaJ domain	dnaJ protein	AT3G08910.1	0	DNAJ heat shock family protein	LOC_Os01g65480.1	dnaJ domain containing protein, expressed	0	0
Zm00001eb203940	276.178	-0.655281	0.207122	-3.16375	0.00155753	0.0177127	WRKY DNA -binding domain	WRKY domain	hypothetical protein LOC100192069	AT4G01250.1	AtWRKY22,WRKY22	WRKY family transcription factor	LOC_Os02g16540.1	WRKY39, expressed	wrky8	WRKY-transcription factor 8
Zm00001eb088810	274.788	-0.652706	0.198117	-3.29455	0.000985807	0.0123386
Zm00001eb243020	500.64	-0.648293	0.163127	-3.97417	7.06254e-05	0.00141919	Clp amino terminal domain, pathogenicity island component	Clp, N-terminal	hypothetical protein LOC100273545	AT5G57130.1	0	Clp amino terminal domain-containing protein	LOC_Os04g23220.1	expressed protein	0	0
Zm00001eb000270	318.152	-0.647857	0.18018	-3.5956	0.000323642	0.00507137	Ribosomal protein L35	Ribosomal protein L35	50S ribosomal protein L35 Fragment	AT2G24090.1	0	Ribosomal protein L35	LOC_Os06g43900.1	ribosomal protein L35, putative, expressed	0	0
Zm00001eb401220	4379.64	-0.647687	0.0828039	-7.82194	5.20139e-15	4.91572e-13	Myo-inositol-1-phosphate synthase	Myo-inositol-1-phosphate synthase, GAPDH-like	putative inositol-3-phosphate synthase	AT4G39800.1	ATIPS1,ATMIPS1,MI-1-P SYNTHASE,MIPS1	myo-inositol-1-phosphate synthase 1	LOC_Os03g09250.1	inositol-3-phosphate synthase, putative, expressed	0	0
Zm00001eb212870	541.629	-0.647665	0.189025	-3.42635	0.00061176	0.00847705	PRA1 family protein	Prenylated rab acceptor PRA1	prenylated Rab receptor 2	AT1G08770.1	PRA1.E	prenylated RAB acceptor 1.E	LOC_Os03g58410.1	prenylated rab acceptor, putative, expressed	0	0
Zm00001eb213310	908.731	-0.645406	0.202963	-3.17991	0.00147319	0.0169322	DnaJ domain	DnaJ domain	dnaJ protein	AT5G22060.1	ATJ2,J2	DNAJ homologue 2	LOC_Os03g57340.1	chaperone protein dnaJ, putative, expressed	0	0
Zm00001eb120730	1120	-0.645016	0.136043	-4.74128	2.12374e-06	6.34343e-05
Zm00001eb411540	628.733	-0.644728	0.142141	-4.53583	5.73769e-06	0.000155194	Zn-finger in Ran binding protein and others	Zinc finger, RanBP2-type	hypothetical protein LOC100193180	AT2G17975.1	0	zinc finger (Ran-binding) family protein	LOC_Os04g02000.1	zinc finger family protein, putative, expressed	0	0
Zm00001eb398790	1034.9	-0.643919	0.165353	-3.89421	9.8519e-05	0.00187683	Pollen proteins Ole e I like	0	proline-rich protein	AT4G38770.1	ATPRP4,PRP4	proline-rich protein 4	LOC_Os03g14130.1	POEI1 - Pollen Ole e I allergen and extensin family protein precursor, expressed	0	0
Zm00001eb407730	183.086	-0.643834	0.232369	-2.77074	0.00559283	0.046886
Zm00001eb163310	977.013	-0.642718	0.129355	-4.96863	6.74275e-07	2.27841e-05	Leucine Rich repeat	Leucine-rich repeat	Putative uncharacterized protein	AT5G01720.1	0	RNI-like superfamily protein	LOC_Os12g01760.1	F-box/LRR domain containing protein, putative, expressed	0	0
Zm00001eb184050	1697.54	-0.641479	0.109146	-5.87724	4.17169e-09	2.04312e-07	Leucine rich repeat N-terminal domain	Leucine-rich repeat-containing N-terminal, plant-type	fasciated ear2	AT1G65380.1	AtRLP10,CLV2	Leucine-rich repeat (LRR) family protein	LOC_Os02g39100.1	fasciated ear2, putative, expressed	fea2	fasciated ear2
Zm00001eb278420	5404.15	-0.63762	0.112329	-5.67634	1.3761e-08	6.19988e-07
Zm00001eb008360	2651.92	-0.636887	0.101274	-6.28875	3.20033e-10	1.82615e-08	Myo-inositol-1-phosphate synthase	Myo-inositol-1-phosphate synthase, GAPDH-like	Inositol-3-phosphate synthase (MIP synthase)(EC 5.5.1.4)(Myo-inositol-1-phosphate synthase)(MI-1-P synthase)(IPS)	AT2G22240.1	ATIPS2,ATMIPS2,MIPS2	myo-inositol-1-phosphate synthase 2	LOC_Os03g09250.1	inositol-3-phosphate synthase, putative, expressed	lpa1	low phytic acid1
Zm00001eb162180	4099.48	-0.636088	0.111046	-5.72816	1.01524e-08	4.68756e-07
Zm00001eb008240	302.871	-0.635419	0.173818	-3.65567	0.000256515	0.00419617	Protein of unknown function (DUF724)	Protein of unknown function DUF724	no_annotation	AT1G50830.1	0	Aminotransferase-like, plant mobile domain family protein	LOC_Os10g11820.1	expressed protein	0	0
Zm00001eb008290	234.606	-0.634777	0.210941	-3.00927	0.00261878	0.0264904	C2 domain	C2 domain	no_annotation	AT5G55530.1	0	Calcium-dependent lipid-binding (CaLB domain) family protein	LOC_Os03g09840.1	C2 domain containing protein, putative, expressed	0	0
Zm00001eb008680	364.465	-0.631904	0.206102	-3.06598	0.00216957	0.0228618	YABBY protein	YABBY protein	protein DROOPING LEAF	AT1G69180.1	CRC	Plant-specific transcription factor YABBY family protein	LOC_Os03g11600.2	YABBY domain containing protein, putative, expressed	ifa1	indeterminate floral apex1
Zm00001eb325080	2428.34	-0.631692	0.109379	-5.77527	7.68294e-09	3.62341e-07	Protein kinase domain	Protein kinase domain	no_annotation	AT3G04910.1	ATWNK1,WNK1,ZIK4	with no lysine (K) kinase 1	LOC_Os07g38530.1	STE_PAK_Ste20_Slob_Wnk.4 - STE kinases include homologs to sterile 7, sterile 11 and sterile 20 from yeast, expressed	0	0
Zm00001eb175750	1748.92	-0.629976	0.100141	-6.29086	3.15713e-10	1.80576e-08	KOW motif	KOW	no_annotation	AT3G49910.1	0	Translation protein SH3-like family protein	LOC_Os12g05430.1	ribosomal protein L24, putative, expressed	0	0
Zm00001eb172450	2012.44	-0.629729	0.13912	-4.52652	5.99629e-06	0.000161373	Myb-like DNA-binding domain	SANT/Myb domain	LHY protein	AT1G01060.1	LHY,LHY1	Homeodomain-like superfamily protein	LOC_Os08g06110.2	MYB family transcription factor, putative, expressed	cca1	circadian clock associated1
Zm00001eb417950	663.954	-0.62943	0.147953	-4.25426	2.09742e-05	0.000492129	CRS1 / YhbY (CRM) domain	RNA-binding, CRM domain	no_annotation	AT3G27550.1	0	RNA-binding CRS1 / YhbY (CRM) domain protein	LOC_Os05g05300.1	CRS1/YhbY domain containing protein, putative, expressed	0	0
Zm00001eb192270	371.68	-0.628533	0.19703	-3.19004	0.00142253	0.0165226	MCM N-terminal domain	MCM N-terminal domain	hypothetical protein LOC100304310	AT2G07690.1	MCM5	Minichromosome maintenance (MCM2/3/5) family protein	LOC_Os02g55410.1	MCM5 - Putative minichromosome maintenance MCM complex subunit 5, expressed	0	0
Zm00001eb165490	1059.79	-0.628506	0.130819	-4.80439	1.55224e-06	4.79018e-05	Glycosyl hydrolases family 28	Glycoside hydrolase, family 28	hypothetical protein LOC100191454	AT3G16850.1	0	Pectin lyase-like superfamily protein	LOC_Os11g43750.1	polygalacturonase, putative, expressed	0	0
Zm00001eb239600	381.747	-0.628456	0.193935	-3.24055	0.00119299	0.0143884	Protein kinase domain	Protein kinase domain	no_annotation	AT5G25930.1	0	Protein kinase family protein with leucine-rich repeat domain	LOC_Os02g13510.1	receptor-like protein kinase 5 precursor, putative, expressed	0	0
Zm00001eb319350	972.344	-0.627834	0.13694	-4.58473	4.54563e-06	0.000126265	HSF-type DNA-binding	Heat shock factor (HSF)-type, DNA-binding	no_annotation	AT5G62020.1	AT-HSFB2A,HSFB2A	heat shock transcription factor B2A	LOC_Os09g35790.2	HSF-type DNA-binding domain containing protein, expressed	hsftf10	HSF-transcription factor 10
Zm00001eb429840	585.891	-0.627283	0.190124	-3.29934	0.000969126	0.0122056
Zm00001eb135530	511.463	-0.626449	0.181079	-3.45954	0.000541099	0.00773721	F-box domain	F-box domain	no_annotation	AT3G54650.1	FBL17	RNI-like superfamily protein	LOC_Os12g40860.1	Leucine Rich Repeat family protein, expressed	0	0
Zm00001eb064160	380.303	-0.625571	0.21079	-2.96775	0.0029999	0.0294202
Zm00001eb383780	878.353	-0.624861	0.139488	-4.47969	7.47521e-06	0.000196155	Leucine rich repeat	Leucine-rich repeat	no_annotation	AT5G45800.1	MEE62	Leucine-rich repeat protein kinase family protein	LOC_Os06g35200.1	receptor-like kinase, putative, expressed	0	0
Zm00001eb218860	330.059	-0.624642	0.193812	-3.22293	0.00126887	0.0150338	AUX/IAA family	AUX/IAA domain	IAA12 - auxin-responsive Aux/IAA family member	AT1G04240.1	IAA3,SHY2	AUX/IAA transcriptional regulator family protein	LOC_Os03g43410.1	OsIAA12 - Auxin-responsive Aux/IAA gene family member, expressed	iaa22	Aux/IAA-transcription factor 22
Zm00001eb294600	477.403	-0.623384	0.173569	-3.59155	0.000328711	0.00514081	Transcription factor regulating root and shoot growth via Pin3	Brevis radix (BRX) domain	no_annotation	AT4G14368.1	0	Regulator of chromosome condensation (RCC1) family protein	LOC_Os05g46740.1	regulator of chromosome condensation, putative, expressed	0	0
Zm00001eb047460	625.114	-0.622982	0.140332	-4.43935	9.02293e-06	0.000230762
Zm00001eb119640	796.654	-0.620222	0.151401	-4.09655	4.19356e-05	0.000906693
Zm00001eb184800	450.701	-0.620081	0.190427	-3.25627	0.00112887	0.0137591
Zm00001eb348850	1439.87	-0.618623	0.120711	-5.12485	2.97779e-07	1.0705e-05	Universal stress protein family	UspA	universal stress protein family protein	AT1G44760.1	0	Adenine nucleotide alpha hydrolases-like superfamily protein	LOC_Os05g35380.1	universal stress protein domain containing protein, putative, expressed	umc1457	0
Zm00001eb012960	261.545	-0.618597	0.220741	-2.80237	0.00507285	0.0437082
Zm00001eb208480	575.077	-0.616573	0.184548	-3.34099	0.0008348	0.0108382	EF-hand domain pair	0	LOC100281922	AT2G46600.1	0	Calcium-binding EF-hand family protein	LOC_Os02g03020.1	EF hand family protein, putative, expressed	0	0
Zm00001eb251040	305.431	-0.614479	0.209146	-2.93805	0.00330288	0.0315475	Ring finger domain	Zinc finger, RING-type	hypothetical protein LOC100191688	AT3G60220.1	ATL4,TL4	TOXICOS EN LEVADURA 4	LOC_Os02g46340.1	RING-H2 finger protein ATL3J, putative, expressed	0	0
Zm00001eb307320	568.008	-0.613622	0.145442	-4.21902	2.45369e-05	0.000566996	Leucine rich repeat	Leucine-rich repeat	no_annotation	AT4G37250.1	0	Leucine-rich repeat protein kinase family protein	LOC_Os01g33090.1	expressed protein	0	0
Zm00001eb266340	353.985	-0.611053	0.18453	-3.3114	0.000928317	0.0117912	Protein of unknown function (DUF1635)	Protein of unknown function DUF1635	no_annotation	AT2G28690.1	0	Protein of unknown function (DUF1635)	LOC_Os05g02450.1	expressed protein	0	0
Zm00001eb375320	439.222	-0.609047	0.166316	-3.66198	0.000250271	0.00410233	Rap1-interacting factor 1 N terminal	Telomere-associated protein Rif1, N-terminal	no_annotation	AT4G16070.1	0	Mono-/di-acylglycerol lipase, N-terminal;Lipase, class 3	LOC_Os06g07620.1	expressed protein	0	0
Zm00001eb280980	3545.23	-0.608376	0.0991794	-6.1341	8.56418e-10	4.63998e-08	Domain of unknown function	PGG domain	hypothetical protein LOC100381858	AT4G11000.1	0	Ankyrin repeat family protein	LOC_Os06g18900.1	cadmium tolerance factor, putative, expressed	tm20	transmembrane protein20
Zm00001eb379940	185.124	-0.606292	0.213442	-2.84055	0.00450363	0.0399124	3-Oxoacyl-[acyl-carrier-protein (ACP)] synthase III C terminal	3-Oxoacyl-[acyl-carrier-protein (ACP)] synthase III, C-terminal	no_annotation	AT1G25450.1	CER60,KCS5	3-ketoacyl-CoA synthase 5	LOC_Os06g15170.1	3-ketoacyl-CoA synthase, putative, expressed	0	0
Zm00001eb060950	248.197	-0.603391	0.205204	-2.94044	0.00327748	0.0313956	AUX/IAA family	AUX/IAA domain	IAA14 - auxin-responsive Aux/IAA family member	AT4G29080.1	IAA27,PAP2	phytochrome-associated protein 2	LOC_Os07g08460.1	OsIAA24 - Auxin-responsive Aux/IAA gene family member, expressed	iaa5	Aux/IAA-transcription factor5
Zm00001eb307870	433.761	-0.600949	0.181778	-3.30596	0.000946516	0.0119645
Zm00001eb146070	1950.69	-0.600386	0.145243	-4.13366	3.57032e-05	0.000787422	DnaJ C terminal domain	Chaperone DnaJ, C-terminal	hypothetical protein LOC100192790	AT4G28480.1	0	DNAJ heat shock family protein	LOC_Os01g65480.1	dnaJ domain containing protein, expressed	0	0
Zm00001eb021170	793.891	-0.598201	0.155382	-3.84988	0.000118176	0.00219597
Zm00001eb017330	3018.22	-0.596863	0.146535	-4.07319	4.63741e-05	0.000988525	Gelsolin repeat	Gelsolin-like domain	no_annotation	AT2G41740.1	ATVLN2,VLN2	villin 2	LOC_Os03g24220.1	villin protein, putative, expressed	0	0
Zm00001eb355900	855.669	-0.595959	0.142609	-4.17899	2.92812e-05	0.000660233
Zm00001eb187880	200.276	-0.595933	0.209898	-2.83915	0.00452336	0.0400208	Myb-like DNA-binding domain	SANT/Myb domain	hypothetical protein LOC100384098	AT1G32240.1	KAN2	Homeodomain-like superfamily protein	LOC_Os02g46940.1	MYB family transcription factor, putative, expressed	glk29	G2-like-transcription factor 29
Zm00001eb086120	195.426	-0.595734	0.207513	-2.87083	0.00409397	0.0369864
Zm00001eb200390	338.696	-0.594981	0.169475	-3.51072	0.000446897	0.00662514	DnaJ domain	DnaJ domain	no_annotation	AT5G27240.1	0	DNAJ heat shock N-terminal domain-containing protein	LOC_Os11g36960.1	dnaJ domain containing protein, expressed	0	0
Zm00001eb177000	1149.27	-0.594523	0.13754	-4.32256	1.54233e-05	0.000374649	Ring finger domain	Zinc finger, RING-type	#N/A	#N/A	#N/A	#N/A	#N/A	#N/A	#N/A	#N/A
Zm00001eb075540	1155.43	-0.593281	0.111619	-5.31525	1.06511e-07	4.17708e-06	Xylanase inhibitor C-terminal	Xylanase inhibitor, C-terminal	pepsin A	AT4G16563.1	0	Eukaryotic aspartyl protease family protein	LOC_Os04g45270.1	aspartyl protease family protein, putative, expressed	0	0
Zm00001eb170520	352.147	-0.591738	0.19664	-3.00924	0.00261904	0.0264904	Leucine rich repeat	Leucine-rich repeat	no_annotation	AT3G47570.1	0	Leucine-rich repeat protein kinase family protein	LOC_Os11g29790.1	receptor kinase, putative, expressed	0	0
Zm00001eb195340	258.477	-0.590789	0.210942	-2.80071	0.00509896	0.0438239	WD domain, G-beta repeat	WD40 repeat	no_annotation	AT3G15980.2	0	Coatomer, beta\' subunit	LOC_Os02g11830.2	coatomer subunit beta, putative, expressed	0	0
Zm00001eb169950	470.387	-0.590311	0.177582	-3.32416	0.000886867	0.0114173	Glycosyl hydrolases family 18	Glycoside hydrolase family 18, catalytic domain	hypothetical protein LOC100191620	AT4G19810.1	0	Glycosyl hydrolase family protein with chitinase insertion domain	LOC_Os11g27400.1	glycosyl hydrolase, putative, expressed	0	0
Zm00001eb047550	660.86	-0.589777	0.150357	-3.9225	8.76359e-05	0.00170989	Sodium/calcium exchanger protein	Sodium/calcium exchanger membrane region	hypothetical protein LOC100274519 (LOC100274519), mRNA	AT5G17860.1	CAX7	calcium exchanger 7	LOC_Os10g30070.1	sodium/calcium exchanger protein, putative, expressed	0	0
Zm00001eb399270	616.961	-0.58972	0.159986	-3.68607	0.000227739	0.0038131
Zm00001eb350030	329.641	-0.588982	0.180803	-3.25759	0.00112361	0.0137088	IQ calmodulin-binding motif	IQ motif, EF-hand binding site	no_annotation	AT3G16490.1	IQD26	IQ-domain 26	LOC_Os05g09520.1	IQ calmodulin-binding motif family protein, expressed	0	0
Zm00001eb225950	547.493	-0.588162	0.167354	-3.51449	0.000440597	0.00654832	Protein of unknown function, DUF547	Domain of unknown function DUF547	no_annotation	AT3G13000.2	0	Protein of unknown function, DUF547	LOC_Os06g47770.1	expressed protein	0	0
Zm00001eb130650	503.296	-0.587953	0.158792	-3.70266	0.000213353	0.00362236	RNA recognition motif. (a.k.a. RRM, RBD, or RNP domain)	RNA recognition motif domain	pre-mRNA-splicing factor SF2	AT1G09140.1	ATSRP30,ATSRP30.1,ATSRP30.2	SERINE-ARGININE PROTEIN 30	LOC_Os05g30140.1	RNA recognition motif containing protein, expressed	0	0
Zm00001eb356170	3778.84	-0.587293	0.118868	-4.94072	7.78354e-07	2.60104e-05	Methyltransferase domain	Methyltransferase domain	no_annotation	AT5G49810.1	MMT	methionine S-methyltransferase	LOC_Os05g01470.1	methionine S-methyltransferase, putative, expressed	0	0
Zm00001eb113970	1562.89	-0.585664	0.109609	-5.34323	9.1303e-08	3.62129e-06	Protein of unknown function (DUF724)	Protein of unknown function DUF724	no_annotation	AT1G09320.1	0	agenet domain-containing protein	LOC_Os11g35060.1	agenet domain containing protein, expressed	0	0
Zm00001eb134240	594.665	-0.585231	0.155058	-3.77428	0.000160471	0.00285683	Leucine rich repeat	Leucine-rich repeat	no_annotation	AT5G49660.1	0	Leucine-rich repeat transmembrane protein kinase family protein	LOC_Os12g43660.1	receptor-like protein kinase HAIKU2 precursor, putative, expressed	0	0
Zm00001eb031190	1306.04	-0.584851	0.129358	-4.52116	6.15008e-06	0.000164961	AUX/IAA family	AUX/IAA domain	hypothetical protein LOC100384587	AT1G04240.1	IAA3,SHY2	AUX/IAA transcriptional regulator family protein	LOC_Os12g40900.1	OsIAA31 - Auxin-responsive Aux/IAA gene family member, expressed	iaa2	Aux/IAA-transcription factor 2
Zm00001eb354310	992.856	-0.583527	0.119669	-4.87618	1.08159e-06	3.51721e-05	Regulator of Ty1 transposition protein 107 BRCT domain	BRCT domain	hypothetical protein LOC100192867	AT3G21480.1	0	BRCT domain-containing DNA repair protein	LOC_Os05g05440.1	expressed protein	0	0
Zm00001eb413290	2362.77	-0.582394	0.100694	-5.7838	7.3031e-09	3.45775e-07	Glycosyl transferases group 1	Glycosyl transferase, family 1	starch synthase DULL1	AT1G11720.2	ATSS3,SS3	starch synthase 3	LOC_Os08g09230.2	starch synthase III, putative, expressed	du1	dull endosperm1
Zm00001eb066630	1486.12	-0.581764	0.111276	-5.22814	1.71226e-07	6.46278e-06	Leucine rich repeat N-terminal domain	Leucine-rich repeat-containing N-terminal, plant-type	hypothetical protein LOC100272954	AT2G02220.1	ATPSKR1,PSKR1	phytosulfokin receptor 1	LOC_Os04g57630.1	phytosulfokine receptor precursor, putative, expressed	0	0
Zm00001eb412020	1852.97	-0.581505	0.100869	-5.76496	8.16761e-09	3.8296e-07	Enhancer of polycomb-like	Enhancer of polycomb-like, N-terminal	no_annotation	AT5G04670.1	0	Enhancer of polycomb-like transcription factor protein	LOC_Os02g01020.1	expressed protein	0	0
Zm00001eb122980	316.418	-0.579673	0.208458	-2.78077	0.00542309	0.0458763	Raffinose synthase or seed imbibition protein Sip1	Glycosyl hydrolases 36	stachyose synthase	AT5G40390.1	SIP1	Raffinose synthase family protein	LOC_Os01g07530.1	uncharacterized glycosyltransferase, putative, expressed	0	0
Zm00001eb113550	285.956	-0.57928	0.193461	-2.99431	0.0027507	0.0275937	Family of unknown function (DUF716)	Protein of unknown function DUF716	hypothetical protein LOC100383197	AT5G13890.1	0	Family of unknown function (DUF716)	LOC_Os11g32950.1	expressed protein	0	0
Zm00001eb153160	424.393	-0.579113	0.189771	-3.05165	0.0022759	0.0237443	SWIB/MDM2 domain	SWIB/MDM2 domain	#N/A	#N/A	#N/A	#N/A	#N/A	#N/A	#N/A	#N/A
Zm00001eb287450	355.795	-0.578847	0.197366	-2.93286	0.00335859	0.0318908
Zm00001eb424770	909.999	-0.578767	0.131779	-4.39196	1.12334e-05	0.000280766	Leucine rich repeat	Leucine-rich repeat	receptor protein kinase CLAVATA1	AT5G06940.1	0	Leucine-rich repeat receptor-like protein kinase family protein	LOC_Os04g39650.1	receptor protein kinase CLAVATA1 precursor, putative, expressed	0	0
Zm00001eb090480	2697.37	-0.577679	0.0941281	-6.13716	8.40122e-10	4.56762e-08
Zm00001eb104840	292.222	-0.577669	0.193722	-2.98194	0.00286428	0.0284126
Zm00001eb142930	594.153	-0.577257	0.159884	-3.61047	0.000305637	0.00485208
Zm00001eb415940	312.038	-0.575985	0.19674	-2.92764	0.00341545	0.0322913	Protein kinase domain	Protein kinase domain	no_annotation	AT4G01370.1	ATMPK4,MPK4	MAP kinase 4	LOC_Os08g06060.1	CGMC_MAPKCMGC_2_ERK.13 - CGMC includes CDA, MAPK, GSK3, and CLKC kinases, expressed	0	0
Zm00001eb148250	566.857	-0.574282	0.180071	-3.18919	0.0014267	0.0165472
Zm00001eb008080	1510.62	-0.573591	0.131467	-4.36299	1.28296e-05	0.000316411	Sugar (and other) transporter	Major facilitator, sugar transporter-like	hypothetical protein LOC100274325	AT3G18830.1	ATPLT5,ATPMT5,PMT5	polyol/monosaccharide transporter 5	LOC_Os03g10090.1	transporter family protein, putative, expressed	0	0
Zm00001eb409470	1047.75	-0.573206	0.128306	-4.4675	7.91402e-06	0.000206105	Universal stress protein family	UspA	Universal stress protein family protein	AT2G03720.1	MRH6	Adenine nucleotide alpha hydrolases-like superfamily protein	LOC_Os12g31710.1	universal stress protein domain containing protein, putative, expressed	0	0
Zm00001eb152090	575.138	-0.570697	0.189014	-3.01934	0.00253325	0.0258388	Glycosyltransferase like family 2	0	hypothetical protein LOC100276896	AT4G07960.1	ATCSLC12,CSLC12	Cellulose-synthase-like C12	LOC_Os01g56130.1	CSLC1 - cellulose synthase-like family C, expressed	0	0
Zm00001eb311800	1583.79	-0.569052	0.120097	-4.73828	2.15543e-06	6.42222e-05	Armadillo/beta-catenin-like repeat	Armadillo	ubiquitin-protein ligase	AT5G62560.1	0	RING/U-box superfamily protein with ARM repeat domain	LOC_Os09g21740.1	armadillo/beta-catenin repeat family protein, putative, expressed	0	0
Zm00001eb351740	847.815	-0.567608	0.127869	-4.43899	9.03799e-06	0.000230903	Protein kinase domain	Protein kinase domain	hypothetical protein LOC100279465	AT2G40120.1	0	Protein kinase superfamily protein	LOC_Os05g39080.1	protein kinase family protein, putative, expressed	0	0
Zm00001eb145600	528.199	-0.566534	0.206249	-2.74684	0.00601719	0.0494823	non-haem dioxygenase in morphine synthesis N-terminal	Non-haem dioxygenase N-terminal domain	no_annotation	AT4G25420.1	AT2301,ATGA20OX1,GA20OX1,GA5	2-oxoglutarate (2OG) and Fe(II)-dependent oxygenase superfamily protein	LOC_Os01g66100.1	gibberellin 20 oxidase 2, putative, expressed	ga20ox3	gibberellin 20-oxidase3
Zm00001eb280700	322.014	-0.565892	0.168638	-3.35566	0.00079175	0.0104447
Zm00001eb052550	641.601	-0.565237	0.169097	-3.34268	0.000829722	0.0108055
Zm00001eb184780	1993.14	-0.562512	0.142982	-3.93413	8.34969e-05	0.00164371
Zm00001eb015820	1149.01	-0.562355	0.163819	-3.43277	0.000597442	0.00832633	Cytochrome P450	Cytochrome P450	hypothetical protein LOC100383295	AT5G24910.1	CYP714A1	cytochrome P450, family 714, subfamily A, polypeptide 1	LOC_Os03g21400.1	cytochrome P450, putative, expressed	0	0
Zm00001eb016040	6937.35	-0.562311	0.0859387	-6.54317	6.02276e-11	3.75553e-09	Leucine rich repeat N-terminal domain	Leucine-rich repeat-containing N-terminal, plant-type	hypothetical protein LOC100304322	AT3G56370.1	0	Leucine-rich repeat protein kinase family protein	LOC_Os03g21730.1	receptor-like protein kinase precursor, putative, expressed	0	0
Zm00001eb140620	694.534	-0.561827	0.124561	-4.51047	6.46831e-06	0.000172731	Phosphoesterase family	Phosphoesterase	hypothetical protein LOC100280012	AT2G26870.1	NPC2	non-specific phospholipase C2	LOC_Os01g72520.1	phosphoesterase family protein, putative, expressed	0	0
Zm00001eb049980	240.499	-0.561464	0.203023	-2.76551	0.00568332	0.0474637	PPR repeat	Pentatricopeptide repeat	no_annotation	AT5G55840.1	0	Pentatricopeptide repeat (PPR) superfamily protein	LOC_Os03g40690.1	PPR repeat containing protein, expressed	0	0
Zm00001eb104210	3449.01	-0.560621	0.0914487	-6.13044	8.76366e-10	4.72223e-08	Protein of unknown function (DUF632)	Domain of unknown function DUF632	hypothetical protein LOC100275115 (LOC100275115), mRNA	AT4G35240.1	0	Protein of unknown function (DUF630 and DUF632)	LOC_Os09g37520.1	DUF630/DUF632 domains containing protein, putative, expressed	0	0
Zm00001eb104060	1173.93	-0.560239	0.10809	-5.18308	2.18252e-07	8.04937e-06	PRONE (Plant-specific Rop nucleotide exchanger)	PRONE domain	pollen-specific kinase partner protein	AT4G38430.1	ATROPGEF1,ROPGEF1	rho guanyl-nucleotide exchange factor 1	LOC_Os09g37270.1	ATROPGEF7/ROPGEF7, putative, expressed	0	0
Zm00001eb107100	394.05	-0.555972	0.173927	-3.19658	0.00139069	0.0162073
Zm00001eb160250	886.265	-0.554311	0.12462	-4.44802	8.6664e-06	0.000223296	Leucine rich repeat N-terminal domain	Leucine-rich repeat-containing N-terminal, plant-type	hypothetical protein LOC100279756	AT5G51560.1	0	Leucine-rich repeat protein kinase family protein	LOC_Os01g39600.1	expressed protein	0	0
Zm00001eb135400	804.283	-0.553931	0.136928	-4.04541	5.22307e-05	0.00109504	WRKY DNA -binding domain	WRKY domain	hypothetical protein LOC100191630	AT3G04670.1	ATWRKY39,WRKY39	WRKY DNA-binding protein 39	LOC_Os12g40570.2	WRKY94, expressed	wrky110	WRKY-transcription factor 110
Zm00001eb434300	640.066	-0.553786	0.131799	-4.20175	2.64857e-05	0.000605096	F-box domain	F-box domain	no_annotation	AT1G76920.1	0	F-box family protein	LOC_Os04g59010.1	F-box domain containing protein, expressed	0	0
Zm00001eb057060	1358.99	-0.553361	0.147843	-3.74289	0.000181914	0.00317549
Zm00001eb331510	600.53	-0.553105	0.149165	-3.70801	0.000208893	0.00356415	Helicase conserved C-terminal domain	Helicase, C-terminal	no_annotation	AT3G42670.1	CHR38,CLSY	chromatin remodeling 38	LOC_Os08g19260.1	expressed protein	chr166	chromatin complex subunit A 166
Zm00001eb390940	365.846	-0.552502	0.174258	-3.1706	0.00152126	0.0174103	F-box-like	F-box domain	no_annotation	AT2G44900.1	ARABIDILLO-1	ARABIDILLO-1	LOC_Os10g41360.1	ARABIDILLO-1, putative, expressed	0	0
Zm00001eb156470	485.796	-0.549406	0.159735	-3.43949	0.000582815	0.00817902	Domain of unknown function (DUF4228)	Protein of unknown function DUF4228, plant	hypothetical protein LOC100274946	AT3G03280.1	0	0	LOC_Os01g49210.1	expressed protein	0	0
Zm00001eb308690	1136.28	-0.54896	0.147591	-3.71946	0.000199651	0.00344533	NPH3 family	NPH3 domain	protein binding protein	AT5G47800.1	0	Phototropic-responsive NPH3 family protein	LOC_Os09g09370.2	BTBN18 - Bric-a-Brac, Tramtrack, Broad Complex BTB domain with non-phototropic hypocotyl 3 NPH3 domain, expressed	0	0
Zm00001eb109200	261.515	-0.546598	0.18711	-2.92127	0.00348611	0.0327545
Zm00001eb179910	264.187	-0.54521	0.192036	-2.8391	0.00452414	0.0400208
Zm00001eb217860	2146.68	-0.544811	0.110728	-4.92024	8.64369e-07	2.87571e-05	zinc-finger of the FCS-type, C2-C2	Zf-FLZ domain	hypothetical protein LOC100382411	AT3G22550.1	0	Protein of unknown function (DUF581)	LOC_Os03g46260.1	DUF581 domain containing protein, expressed	0	0
Zm00001eb143140	4132.69	-0.543749	0.111149	-4.89206	9.97884e-07	3.26254e-05
Zm00001eb034220	1272.12	-0.543282	0.146827	-3.70015	0.000215475	0.00365071
Zm00001eb275810	1351.19	-0.543211	0.119763	-4.53571	5.74102e-06	0.000155194
Zm00001eb378870	419.396	-0.542738	0.170864	-3.17643	0.00149099	0.0171043
Zm00001eb051060	342.257	-0.542335	0.182966	-2.96413	0.00303537	0.0296478	AUX/IAA family	AUX/IAA domain	hypothetical protein LOC100304254	AT1G04240.1	IAA3,SHY2	AUX/IAA transcriptional regulator family protein	LOC_Os03g43410.1	OsIAA12 - Auxin-responsive Aux/IAA gene family member, expressed	iaa3	Aux/IAA-transcription factor 3
Zm00001eb042850	339.446	-0.541882	0.175387	-3.08964	0.00200402	0.0214822
Zm00001eb191920	2828.47	-0.54177	0.113373	-4.77864	1.76482e-06	5.37081e-05	RING-like zinc finger	Zinc finger, RING-type	hypothetical protein LOC100382472	AT5G60710.1	0	Zinc finger (C3HC4-type RING finger) family protein	LOC_Os02g56280.1	zinc finger family protein, putative, expressed	0	0
Zm00001eb424720	1773.82	-0.540266	0.134144	-4.02751	5.63714e-05	0.00116968	Glycerophosphoryl diester phosphodiesterase family	Glycerophosphodiester phosphodiesterase domain	no_annotation	AT4G26690.1	GPDL2,MRH5,SHV3	PLC-like phosphodiesterase family protein	LOC_Os04g39610.2	glycerophosphoryl diester phosphodiesterase family protein, putative, expressed	0	0
Zm00001eb387850	689.497	-0.539801	0.153024	-3.52757	0.000419398	0.00627044	Glycosyltransferase family 92	Glycosyltransferase family 92	hypothetical protein LOC100191500	AT2G33570.1	0	Domain of unknown function (DUF23)	LOC_Os06g41910.1	expressed protein	0	0
Zm00001eb355660	1524.67	-0.538615	0.135637	-3.97101	7.15687e-05	0.00143696	Sec61beta family	Protein transport protein SecG/Sec61-beta/Sbh	protein transport protein Sec61 beta subunit	AT5G60460.1	0	Preprotein translocase Sec, Sec61-beta subunit protein	LOC_Os11g01300.1	protein transport protein Sec61 subunit beta, putative, expressed	0	0
Zm00001eb370130	2229.71	-0.537811	0.106334	-5.05777	4.24194e-07	1.48309e-05	Fibronectin type-III domain	Subtilisin-like protease, fibronectin type-III domain	hypothetical protein LOC100383016 (LOC100383016), mRNA	AT4G20430.1	0	Subtilase family protein	LOC_Os01g56320.1	OsSub4 - Putative Subtilisin homologue, expressed	0	0
Zm00001eb378820	2455.44	-0.536832	0.102289	-5.24817	1.53621e-07	5.85308e-06	WRC	WRC domain	Putative uncharacterized protein	0	0	0	LOC_Os06g02560.3	growth-regulating factor, putative, expressed	0	0
Zm00001eb251210	691.759	-0.536772	0.145752	-3.68279	0.000230699	0.00385356	Ring finger domain	Zinc finger, RING-type	no_annotation	AT3G03550.1	0	RING/U-box superfamily protein	LOC_Os02g46600.1	RING-H2 finger protein ATL5G, putative, expressed	0	0
Zm00001eb213430	822.134	-0.536351	0.136284	-3.93553	8.30128e-05	0.00163685	TCP family transcription factor	Transcription factor TCP subgroup	no_annotation	AT4G18390.1	TCP2	TEOSINTE BRANCHED 1, cycloidea and PCF transcription factor 2	LOC_Os03g57190.1	TCP family transcription factor, putative, expressed	tcptf44	TCP-transcription factor 44
Zm00001eb153130	243.595	-0.535888	0.193832	-2.7647	0.00569752	0.0475658
Zm00001eb082620	3400.33	-0.532424	0.100807	-5.28164	1.28034e-07	4.94045e-06	TPL-binding domain in jasmonate signalling	Jas TPL-binding domain	hypothetical protein LOC100304269	AT3G14980.1	0	Acyl-CoA N-acyltransferase with RING/FYVE/PHD-type zinc finger protein	LOC_Os04g35430.1	PHD-finger domain containing protein, expressed	0	0
Zm00001eb102690	288.393	-0.532219	0.183438	-2.90135	0.00371558	0.0344557	Protein kinase domain	Protein kinase domain	no_annotation	AT3G57530.1	ATCPK32,CDPK32,CPK32	calcium-dependent protein kinase 32	LOC_Os09g33910.1	CAMK_CAMK_like.39 - CAMK includes calcium/calmodulin depedent protein kinases, expressed	0	0
Zm00001eb387360	1978.49	-0.532098	0.117237	-4.53866	5.66132e-06	0.000153726
Zm00001eb417400	296.513	-0.531411	0.178526	-2.97667	0.00291399	0.028776
Zm00001eb293220	937.44	-0.531321	0.131097	-4.0529	5.05875e-05	0.0010652	Leucine Rich repeat	Leucine-rich repeat	no_annotation	AT2G42800.1	AtRLP29,RLP29	receptor like protein 29	LOC_Os05g45430.1	TOO MANY MOUTHS precursor, putative, expressed	0	0
Zm00001eb342080	1453.67	-0.531222	0.122004	-4.35415	1.33584e-05	0.000328448	MCM AAA-lid domain	MCM, AAA-lid domain	hypothetical protein LOC100383139	AT2G16440.1	MCM4	Minichromosome maintenance (MCM2/3/5) family protein	LOC_Os01g36390.1	MCM4 - Putative minichromosome maintenance MCM complex subunit 4, expressed	0	0
Zm00001eb199590	30982	-0.530261	0.10921	-4.85543	1.20127e-06	3.86485e-05	Hsp90 protein	Heat shock protein Hsp90 family	HSP protein	AT5G56000.1	AtHsp90.4,Hsp81.4	HEAT SHOCK PROTEIN 81.4	LOC_Os09g30412.1	heat shock protein, putative, expressed	0	0
Zm00001eb132610	1490.99	-0.528504	0.113817	-4.64346	3.42629e-06	9.77544e-05	Protein kinase domain	Protein kinase domain	no_annotation	AT2G01210.1	0	Leucine-rich repeat protein kinase family protein	LOC_Os01g33090.1	expressed protein	0	0
Zm00001eb258330	1127.28	-0.528478	0.116863	-4.52221	6.11986e-06	0.000164333	VWA / Hh protein intein-like	VWA-Hint protein, Vwaint domain	hypothetical protein LOC100382510	AT5G60710.1	0	Zinc finger (C3HC4-type RING finger) family protein	LOC_Os02g56280.1	zinc finger family protein, putative, expressed	0	0
Zm00001eb192280	637.579	-0.528295	0.140381	-3.76328	0.000167699	0.00296803	MCM OB domain	MCM OB domain	hypothetical protein LOC100304310	AT2G07690.1	MCM5	Minichromosome maintenance (MCM2/3/5) family protein	LOC_Os02g55410.1	MCM5 - Putative minichromosome maintenance MCM complex subunit 5, expressed	0	0
Zm00001eb083400	8726.02	-0.524653	0.0962195	-5.45267	4.96191e-08	2.06269e-06
Zm00001eb102260	604.139	-0.523643	0.17785	-2.94429	0.00323697	0.0311146	Helix-loop-helix DNA-binding domain	Myc-type, basic helix-loop-helix (bHLH) domain	hypothetical protein LOC100383077	AT3G07340.1	0	basic helix-loop-helix (bHLH) DNA-binding superfamily protein	LOC_Os09g32510.1	BHLH transcription factor, putative, expressed	bhlh121	bHLH-transcription factor 121
Zm00001eb431760	965.736	-0.523317	0.159476	-3.28148	0.00103264	0.0128122	Seed dormancy control	Transcription factor TGA like domain	hypothetical protein LOC100192007	AT5G10030.1	OBF4,TGA4	TGACG motif-binding factor 4	LOC_Os04g54474.1	transcription factor, putative, expressed	bzip113	bZIP-transcription factor 113
Zm00001eb378050	535.989	-0.523256	0.167322	-3.12724	0.00176454	0.0195563	von Willebrand factor type A domain	von Willebrand factor, type A	hypothetical protein LOC100192500	AT3G54780.1	0	Zinc finger (C3HC4-type RING finger) family protein	LOC_Os11g45990.1	von Willebrand factor type A domain containing protein, putative, expressed	0	0
Zm00001eb057290	1225.65	-0.522451	0.146155	-3.57463	0.000350723	0.00541506	Tubulin C-terminal domain	Tubulin/FtsZ, 2-layer sandwich domain	hypothetical protein LOC100382727	AT5G23860.1	TUB8	tubulin beta 8	LOC_Os03g56810.1	tubulin/FtsZ domain containing protein, putative, expressed	0	0
Zm00001eb434400	852.973	-0.521679	0.152164	-3.4284	0.00060715	0.00842764	Protein kinase domain	Protein kinase domain	hypothetical protein LOC100193827	AT1G10940.1	ASK1,SNRK2-4,SNRK2.4,SRK2A	Protein kinase superfamily protein	LOC_Os04g59450.1	CAMK_CAMK_like.28 - CAMK includes calcium/calmodulin depedent protein kinases, expressed	snrkII5	SnRK2 serine threonine kinase5
Zm00001eb429200	376.599	-0.521504	0.179868	-2.89937	0.00373909	0.0345941	Protein of unknown function (DUF632)	Domain of unknown function DUF632	no_annotation	AT2G17110.1	0	Protein of unknown function (DUF630 and DUF632)	LOC_Os04g47480.1	DUF630/DUF632 domains containing protein, putative, expressed	0	0
Zm00001eb190860	1127.51	-0.52143	0.116832	-4.46306	8.07958e-06	0.000209515	PPR repeat	Pentatricopeptide repeat	no_annotation	AT5G14770.1	0	Tetratricopeptide repeat (TPR)-like superfamily protein	LOC_Os02g57800.1	PPR repeat containing protein, expressed	0	0
Zm00001eb051280	720.449	-0.521095	0.165365	-3.15119	0.00162608	0.0183181
Zm00001eb122680	439.047	-0.52098	0.178217	-2.92329	0.00346357	0.0326031	Cytochrome P450	Cytochrome P450	hypothetical protein LOC100382270	AT2G26710.1	BAS1,CYP72B1,CYP734A1	Cytochrome P450 superfamily protein	LOC_Os01g29150.1	cytochrome P450 72A1, putative, expressed	0	0
Zm00001eb239670	466.71	-0.520365	0.162209	-3.20799	0.00133666	0.015691	Polyketide cyclase / dehydrase and lipid transport	Polyketide cyclase/dehydrase	hypothetical protein LOC100383950	AT2G26040.1	PYL2,RCAR14	PYR1-like 2	LOC_Os02g13330.1	bet v I allergen family protein, putative, expressed	0	0
Zm00001eb106320	492.864	-0.519962	0.150237	-3.46093	0.000538304	0.00772005	Protein tyrosine kinase	Serine-threonine/tyrosine-protein kinase, catalytic domain	hypothetical protein LOC100279706 (LOC100279706), mRNA	AT4G23310.1	CRK23	cysteine-rich RLK (RECEPTOR-like protein kinase) 23	LOC_Os07g34980.1	TKL_IRAK_DUF26-lh.9 - DUF26 kinases have homology to DUF26 containing loci, expressed	0	0
Zm00001eb247140	4371.09	-0.519887	0.120351	-4.31975	1.56207e-05	0.000378685
Zm00001eb257430	3385.35	-0.519473	0.10644	-4.8804	1.05869e-06	3.44736e-05
Zm00001eb314610	507.417	-0.518959	0.173323	-2.99417	0.00275195	0.0275937	non-haem dioxygenase in morphine synthesis N-terminal	Non-haem dioxygenase N-terminal domain	hypothetical protein LOC100382364	AT1G05010.1	ACO4,EAT1,EFE	ethylene-forming enzyme	LOC_Os09g27820.1	1-aminocyclopropane-1-carboxylate oxidase protein, putative, expressed	acco2	1-aminocyclopropane-1-carboxylate oxidase2
Zm00001eb257310	505.934	-0.517846	0.149061	-3.47405	0.00051266	0.0074138	Cysteine-rich secretory protein family	CAP domain	pathogenesis-related protein PR-1	AT4G25780.1	0	CAP (Cysteine-rich secretory proteins, Antigen 5, and Pathogenesis-related 1 protein) superfamily protein	LOC_Os02g54560.1	SCP-like extracellular protein, expressed	0	0
Zm00001eb028330	397.193	-0.517176	0.163383	-3.16543	0.00154854	0.0176308	Protein of unknown function (DUF1645)	Protein of unknown function DUF1645, plant	hypothetical protein LOC100383732	AT3G62630.1	0	Protein of unknown function (DUF1645)	LOC_Os11g44920.1	expressed protein	0	0
Zm00001eb411700	995.159	-0.51677	0.139405	-3.70696	0.000209764	0.0035724	bZIP transcription factor	Basic-leucine zipper domain	hypothetical protein LOC100193697	AT1G32150.1	AtbZIP68,bZIP68	basic region/leucine zipper transcription factor 68	LOC_Os12g13170.2	transcription factor, putative, expressed	bzip37	bZIP-transcription factor 37
Zm00001eb152670	5129.34	-0.516756	0.106636	-4.84599	1.25985e-06	4.02653e-05
Zm00001eb061550	858.893	-0.515622	0.119485	-4.31537	1.59339e-05	0.00038512	Plant protein of unknown function (DUF868)	Protein of unknown function DUF868, plant	hypothetical protein LOC100381620	AT5G28150.1	0	Plant protein of unknown function (DUF868)	LOC_Os03g59200.1	expressed protein	0	0
Zm00001eb191620	3644.16	-0.515095	0.104401	-4.93382	8.0638e-07	2.69097e-05	PB1 domain	PB1 domain	hypothetical protein LOC100381453	AT5G09620.1	0	Octicosapeptide/Phox/Bem1p family protein	LOC_Os02g56480.1	PB1 domain containing protein, expressed	0	0
Zm00001eb044360	295.262	-0.51504	0.182183	-2.82705	0.00469787	0.041286	Formin Homology 2 Domain	Formin, FH2 domain	no_annotation	AT5G67470.1	ATFH6,FH6	formin homolog 6	LOC_Os10g20710.1	formin-like protein 6 precursor, putative, expressed	0	0
Zm00001eb331630	735.258	-0.514525	0.142131	-3.62007	0.000294528	0.00471284	Response regulator receiver domain	Signal transduction response regulator, receiver domain	no_annotation	AT5G02810.1	APRR7,PRR7	pseudo-response regulator 7	LOC_Os07g49460.1	response regulator receiver domain containing protein, expressed	0	0
Zm00001eb248500	929.395	-0.513606	0.155748	-3.29767	0.000974921	0.0122641	Pollen allergen	Expansin, cellulose-binding-like domain	beta-expansin 3	AT4G28250.1	ATEXPB3,ATHEXP BETA 1.6,EXPB3	expansin B3	LOC_Os02g42650.1	expansin precursor, putative, expressed	0	0
Zm00001eb172890	505.665	-0.512693	0.155539	-3.29623	0.000979921	0.0122879
Zm00001eb377910	2171.1	-0.511536	0.0947091	-5.40113	6.62236e-08	2.70644e-06	Myelodysplasia-myeloid leukemia factor 1-interacting protein	Myeloid leukemia factor	Putative uncharacterized protein	AT4G22740.1	0	glycine-rich protein	LOC_Os06g04390.1	expressed protein	0	0
Zm00001eb002200	407.239	-0.511272	0.169155	-3.02251	0.00250689	0.0256097
Zm00001eb157680	662.855	-0.511252	0.13866	-3.68709	0.00022683	0.00380578
Zm00001eb284750	1841.45	-0.510152	0.11683	-4.36662	1.26185e-05	0.000312161	Voltage-dependent anion channel	Voltage-dependent anion channel	LOC100281575	AT5G24030.1	SLAH3	SLAC1 homologue 3	LOC_Os01g28840.1	C4-dicarboxylate transporter/malic acid transport protein, expressed	0	0
Zm00001eb404680	903.343	-0.509419	0.149934	-3.39762	0.000679747	0.00926002
Zm00001eb253390	2841.15	-0.509062	0.102822	-4.95089	7.38731e-07	2.48234e-05	Leucine rich repeat N-terminal domain	Leucine-rich repeat-containing N-terminal, plant-type	hypothetical protein LOC100280233	AT5G16000.1	NIK1	NSP-interacting kinase 1	LOC_Os06g16330.1	BRASSINOSTEROID INSENSITIVE 1-associated receptor kinase 1 precursor, putative, expressed	0	0
Zm00001eb297830	3211.89	-0.508903	0.109949	-4.62853	3.68272e-06	0.000104577	Protein kinase domain	Protein kinase domain	hypothetical protein LOC100272700	AT5G65700.1	BAM1	Leucine-rich receptor-like protein kinase family protein	LOC_Os05g51740.1	receptor protein kinase CLAVATA1 precursor, putative, expressed	0	0
Zm00001eb411630	907.56	-0.508621	0.123759	-4.10976	3.96076e-05	0.000862526
Zm00001eb112120	469.398	-0.507435	0.176726	-2.87131	0.00408774	0.0369534	Leucine rich repeat N-terminal domain	Leucine-rich repeat-containing N-terminal, plant-type	no_annotation	0	0	0	0	0	0	0
Zm00001eb183350	303.476	-0.506538	0.182227	-2.77971	0.00544074	0.0459708	PPR repeat	Pentatricopeptide repeat	no_annotation	AT5G65560.1	0	Pentatricopeptide repeat (PPR) superfamily protein	LOC_Os02g37140.1	expressed protein	0	0
Zm00001eb075450	4975.83	-0.506223	0.126555	-4.00003	6.33331e-05	0.0012898	Tetratricopeptide repeat	Tetratricopeptide repeat 2	hypothetical protein LOC100272917	AT1G62740.1	0	stress-inducible protein, putative	LOC_Os02g43020.1	heat shock protein STI, putative, expressed	0	0
Zm00001eb314790	1216.72	-0.50614	0.138586	-3.65216	0.000260043	0.00423669	HSF-type DNA-binding	Heat shock factor (HSF)-type, DNA-binding	#N/A	#N/A	#N/A	#N/A	#N/A	#N/A	#N/A	#N/A
Zm00001eb255090	650.623	-0.505883	0.138399	-3.65525	0.00025693	0.00419732	Xylanase inhibitor N-terminal	Xylanase inhibitor, N-terminal	hypothetical protein LOC100193625	AT5G10080.1	0	Eukaryotic aspartyl protease family protein	LOC_Os02g51540.1	eukaryotic aspartyl protease domain containing protein, expressed	0	0
Zm00001eb412610	282.018	-0.50438	0.17993	-2.80321	0.00505972	0.0436416
Zm00001eb180930	833.293	-0.504181	0.139332	-3.61855	0.000296254	0.0047342
Zm00001eb239050	437.954	-0.503731	0.173304	-2.90663	0.00365344	0.0339836	U-box domain	U box domain	hypothetical protein LOC100381946	AT1G29340.1	ATPUB17,PUB17	plant U-box 17	LOC_Os02g13960.1	spotted leaf 11, putative, expressed	0	0
Zm00001eb405910	366.614	-0.503425	0.180528	-2.78863	0.0052932	0.0451247	Rx N-terminal domain	Rx, N-terminal	no_annotation	0	0	0	LOC_Os01g57340.1	rp1, putative, expressed	0	0
Zm00001eb122500	517.915	-0.503313	0.15791	-3.18734	0.00143586	0.0166103	non-haem dioxygenase in morphine synthesis N-terminal	Non-haem dioxygenase N-terminal domain	no_annotation	AT1G15550.1	ATGA3OX1,GA3OX1,GA4	gibberellin 3-oxidase 1	LOC_Os01g08220.1	gibberellin 3-beta-dioxygenase 2-2, putative, expressed	d1	dwarf plant1
Zm00001eb393990	330.084	-0.502945	0.172034	-2.92351	0.00346108	0.0325953	RING-type zinc-finger	RING-type zinc-finger, LisH dimerisation motif	LOC100286194	AT5G03450.1	0	Transducin/WD40 repeat-like superfamily protein	LOC_Os03g01790.1	zinc finger, C3HC4 type domain containing protein, expressed	0	0
Zm00001eb231250	9158.37	-0.502821	0.0972167	-5.17216	2.314e-07	8.52128e-06
Zm00001eb249850	440.557	-0.502765	0.169729	-2.96216	0.0030549	0.0297785	Domain of unknown function (DUF4704)	Domain of unknown function DUF4704	no_annotation	AT2G45540.1	0	WD-40 repeat family protein / beige-related	LOC_Os02g44380.2	WD domain containing protein, putative, expressed	0	0
Zm00001eb061810	999.679	-0.502685	0.135352	-3.71392	0.000204073	0.00350914	Protein kinase domain	Protein kinase domain	#N/A	#N/A	#N/A	#N/A	#N/A	#N/A	#N/A	#N/A
Zm00001eb165620	17983.2	-0.502356	0.097436	-5.15575	2.52617e-07	9.19072e-06	Cytochrome P450	Cytochrome P450	Cytochrome P450 71C4 (EC 1.14.-.-)(Protein benzoxazineless 2)	AT3G26330.1	CYP71B37	cytochrome P450, family 71, subfamily B, polypeptide 37	LOC_Os08g01510.1	cytochrome P450, putative, expressed	bx2	benzoxazinone synthesis2
Zm00001eb393290	634.293	-0.502185	0.141359	-3.55254	0.000381537	0.00580787	Pentacotripeptide-repeat region of PRORP	Pentacotripeptide-repeat region of PRORP	no_annotation	AT4G31850.1	PGR3	proton gradient regulation 3	LOC_Os10g28600.1	PPR repeat domain containing protein, putative, expressed	pgr3	proton gradient regulation3 homolog
Zm00001eb077160	663.048	-0.502111	0.179151	-2.80272	0.00506741	0.0436768	Senescence regulator	Senescence regulator S40	hypothetical protein LOC100276955	AT5G03230.1	0	Protein of unknown function, DUF584	LOC_Os04g43990.1	DUF584 domain containing protein, putative, expressed	0	0
Zm00001eb241230	2012.35	-0.501758	0.116408	-4.31035	1.63e-05	0.000393575	Tetratricopeptide repeat	Tetratricopeptide repeat 1	peptidyl-prolyl isomerase	AT3G25230.1	ATFKBP62,FKBP62,ROF1	rotamase FKBP 1	LOC_Os02g28980.1	peptidyl-prolyl isomerase, putative, expressed	0	0
Zm00001eb073790	331.118	-0.501454	0.17028	-2.94489	0.00323072	0.0310792	Myb-like DNA-binding domain	SANT/Myb domain	hypothetical protein LOC100217256	AT2G02060.1	0	Homeodomain-like superfamily protein	LOC_Os04g47890.1	MYB family transcription factor, putative, expressed	glk37	G2-like-transcription factor 37
Zm00001eb112110	386.804	-0.501444	0.160869	-3.11709	0.00182647	0.0200679	Protein of unknown function (DUF778)	TMEM222/RTE1	#N/A	#N/A	#N/A	#N/A	#N/A	#N/A	#N/A	#N/A
Zm00001eb200750	1416.95	-0.49968	0.119018	-4.19837	2.68845e-05	0.000611337	Rx N-terminal domain	Rx, N-terminal	no_annotation	AT3G07040.1	RPM1,RPS3	NB-ARC domain-containing disease resistance protein	LOC_Os08g14850.1	resistance protein, putative, expressed	0	0
Zm00001eb306980	514.288	-0.499561	0.14337	-3.48443	0.000493187	0.00717509	Calcineurin-like phosphoesterase	Calcineurin-like phosphoesterase domain, ApaH type	hypothetical protein LOC100191359	0	0	0	0	0	0	0
Zm00001eb298010	1450.46	-0.499046	0.112765	-4.42554	9.62028e-06	0.000244746
Zm00001eb141310	735.105	-0.498771	0.162909	-3.06165	0.00220121	0.0231429	GRAS domain family	Transcription factor GRAS	GRAS family transcription factor containing protein	AT1G50420.1	SCL-3,SCL3	scarecrow-like 3	LOC_Os01g71970.1	GRAS family transcription factor containing protein, expressed	gras4	GRAS-transcription factor 4
Zm00001eb037120	4891.14	-0.498063	0.110418	-4.51071	6.46106e-06	0.000172731	Rb C-terminal domain	Retinoblastoma-associated protein, C-terminal	Retinoblastoma-related protein 3 (ZmRBR3)	AT3G12280.2	ATRBR1,RB,RB1,RBR,RBR1	retinoblastoma-related 1	LOC_Os08g42600.2	retinoblastoma-related protein-like, putative, expressed	rrb3	retinoblastoma family3
Zm00001eb391500	468.34	-0.497676	0.154658	-3.21792	0.00129124	0.0152317	Zinc-finger of C2H2 type	0	hypothetical protein LOC100272823	0	0	0	LOC_Os10g17740.1	ZOS10-02 - C2H2 zinc finger protein, expressed	0	0
Zm00001eb120360	538.092	-0.49673	0.143926	-3.45128	0.000557924	0.00791232	Leucine rich repeat	Leucine-rich repeat	no_annotation	AT5G45840.1	0	Leucine-rich repeat protein kinase family protein	LOC_Os01g10900.2	MRH1, putative, expressed	0	0
Zm00001eb359930	789.777	-0.496305	0.125295	-3.9611	7.46042e-05	0.00148866	Protein kinase domain	Protein kinase domain	#N/A	#N/A	#N/A	#N/A	#N/A	#N/A	#N/A	#N/A
Zm00001eb196180	568.527	-0.496013	0.160038	-3.09934	0.00193953	0.0209674	Major Facilitator Superfamily	Major facilitator superfamily	hypothetical protein LOC100191783	AT5G13750.1	ZIFL1	zinc induced facilitator-like 1	LOC_Os11g04104.3	major facilitator superfamily antiporter, putative, expressed	0	0
Zm00001eb063670	849.809	-0.495995	0.154068	-3.21932	0.00128496	0.0151724
Zm00001eb415760	1063.72	-0.495968	0.151025	-3.284	0.00102344	0.0127372
Zm00001eb419110	5457.47	-0.495203	0.0976014	-5.07373	3.90095e-07	1.3718e-05	Aconitase family (aconitate hydratase)	Aconitase/3-isopropylmalate dehydratase large subunit, alpha/beta/alpha domain	aconitase2	AT4G26970.1	ACO2	aconitase 2	LOC_Os08g09200.1	aconitate hydratase protein, putative, expressed	aco2	aconitase2
Zm00001eb209420	399.206	-0.494968	0.169016	-2.92852	0.00340575	0.0322248	Nuclear protein Es2	Nuclear protein DGCR14/ESS-2	no_annotation	AT3G07790.1	0	DGCR14-related	LOC_Os06g30710.1	DGCR14, putative, expressed	0	0
Zm00001eb038680	857.642	-0.494313	0.119496	-4.13666	3.52396e-05	0.000778618	Protein tyrosine kinase	Serine-threonine/tyrosine-protein kinase, catalytic domain	hypothetical protein LOC100279361	AT3G24660.1	TMKL1	transmembrane kinase-like 1	LOC_Os08g45060.1	protein Kinase-like protein TMKL1 precursor, putative, expressed	0	0
Zm00001eb192780	1003.89	-0.494244	0.132131	-3.74055	0.000183615	0.00320287	PB1 domain	PB1 domain	no_annotation	AT5G57610.1	0	Protein kinase superfamily protein with octicosapeptide/Phox/Bem1p domain	LOC_Os02g54510.1	protein kinase domain containing protein, expressed	0	0
Zm00001eb199110	1663.19	-0.493746	0.11264	-4.38338	1.1685e-05	0.00029115	Myb/SANT-like DNA-binding domain	0	no_annotation	AT2G44730.1	0	Alcohol dehydrogenase transcription factor Myb/SANT-like family protein	LOC_Os08g37810.1	transcription factor like protein, putative, expressed	thx3	Trihelix-transcription factor 3
Zm00001eb434220	8506.39	-0.492472	0.082376	-5.97834	2.25417e-09	1.16285e-07	Leucine Rich Repeat	Leucine-rich repeat	hypothetical protein LOC100192365	AT2G01820.1	0	Leucine-rich repeat protein kinase family protein	LOC_Os04g58910.1	receptor protein kinase TMK1 precursor, putative, expressed	0	0
Zm00001eb226440	1735.55	-0.491566	0.135262	-3.63418	0.000278863	0.00450387	Ring finger domain	Zinc finger, RING-type	no_annotation	AT5G05810.1	ATL43	RING/U-box superfamily protein	LOC_Os06g48065.1	Zinc finger, C3HC4 type domain containing protein, expressed	0	0
Zm00001eb000880	1043.95	-0.491097	0.134648	-3.64726	0.000265055	0.00430385	Myb/SANT-like DNA-binding domain	0	no_annotation	AT1G76890.2	AT-GT2,GT2	Duplicated homeodomain-like superfamily protein	LOC_Os02g43300.1	expressed protein	thx18	Trihelix-transcription factor 18
Zm00001eb407440	355.761	-0.490607	0.167272	-2.93298	0.00335722	0.0318904
Zm00001eb431340	716.932	-0.490138	0.133485	-3.67186	0.000240795	0.00397997	PPR repeat	Pentatricopeptide repeat	hypothetical protein LOC100384813	AT5G16860.1	0	Tetratricopeptide repeat (TPR)-like superfamily protein	LOC_Os04g14130.1	pentatricopeptide, putative, expressed	0	0
Zm00001eb232340	803.661	-0.489985	0.128154	-3.82342	0.000131612	0.00241115	Exo70 exocyst complex subunit	Exocyst complex component Exo70	hypothetical protein LOC100304423	AT4G31540.1	ATEXO70G1,EXO70G1	exocyst subunit exo70 family protein G1	LOC_Os02g05620.1	ATEXO70G1, putative, expressed	0	0
Zm00001eb094050	705.881	-0.489438	0.151494	-3.23074	0.00123469	0.0147261	Leucine Rich repeat	Leucine-rich repeat	no_annotation	AT5G01720.1	0	RNI-like superfamily protein	LOC_Os11g01780.1	F-box/LRR-repeat protein 3, putative, expressed	umc255a	0
Zm00001eb164750	3304.25	-0.487402	0.104413	-4.668	3.0414e-06	8.81242e-05	Dimerisation domain	Plant methyltransferase dimerisation	LOC100284287	AT4G35150.1	0	O-methyltransferase family protein	LOC_Os11g20160.1	O-methyltransferase, putative, expressed	0	0
Zm00001eb405270	1379.52	-0.487134	0.120744	-4.03444	5.47319e-05	0.00113957	NB-ARC domain	NB-ARC	hypothetical protein LOC100381533	AT1G58602.1	0	LRR and NB-ARC domains-containing disease resistance protein	LOC_Os11g37740.1	stripe rust resistance protein Yr10, putative, expressed	0	0
Zm00001eb107220	702.939	-0.486757	0.137663	-3.53585	0.000406465	0.00611189
Zm00001eb163370	334.724	-0.486436	0.168295	-2.89038	0.00384782	0.0354374	DTW domain	DTW	hypothetical protein LOC100280375	AT2G41750.1	0	DTW domain-containing protein	LOC_Os11g04850.1	DTW domain containing protein, putative, expressed	0	0
Zm00001eb035840	2083.44	-0.486188	0.115532	-4.20825	2.57351e-05	0.000591858	Ca2+-ATPase N terminal autoinhibitory domain	Calcium-transporting P-type ATPase, N-terminal autoinhibitory domain	hypothetical protein LOC100383276	AT5G57110.1	ACA8,AT-ACA8	autoinhibited Ca2+ -ATPase, isoform 8	LOC_Os08g40530.1	calcium-transporting ATPase 9, plasma membrane-type, putative, expressed	0	0
Zm00001eb332700	1129.59	-0.485976	0.133901	-3.62937	0.000284116	0.00457651	zinc-ribbon	E3 ubiquitin-protein ligase RNF126-like, zinc-ribbon	protein binding protein	AT5G56340.1	ATCRT1	RING/U-box superfamily protein	LOC_Os01g16950.1	zinc finger, C3HC4 type domain containing protein, expressed	0	0
Zm00001eb314840	2282.28	-0.485731	0.101069	-4.80594	1.5403e-06	4.75938e-05	Remorin, C-terminal region	Remorin, C-terminal	hypothetical protein LOC100383499	AT1G45207.2	0	Remorin family protein	LOC_Os09g28300.1	remorin C-terminal domain containing protein, putative, expressed	0	0
Zm00001eb316120	1733.31	-0.485542	0.131993	-3.67854	0.000234576	0.00390057	Ring finger domain	Zinc finger, RING-type	protein binding protein	AT2G04240.1	XERICO	RING/U-box superfamily protein	LOC_Os09g30160.1	zinc finger, C3HC4 type domain containing protein, expressed	xer2	xerico2
Zm00001eb054680	1961.64	-0.485392	0.138306	-3.50954	0.000448884	0.00664648	MAPEG family	Membrane-associated, eicosanoid/glutathione metabolism (MAPEG) protein	hypothetical protein LOC100216831	AT1G65820.1	0	microsomal glutathione s-transferase, putative	LOC_Os03g50130.1	microsomal glutathione S-transferase 3, putative, expressed	0	0
Zm00001eb008740	376.18	-0.485119	0.176015	-2.75612	0.0058491	0.0485632
Zm00001eb203230	478.696	-0.484804	0.157606	-3.07604	0.0020977	0.0222791	Aminotransferase class I and II	Aminotransferase, class I/classII	hypothetical protein LOC100193424	AT5G36160.1	0	Tyrosine transaminase family protein	LOC_Os02g20360.1	tyrosine aminotransferase, putative, expressed	naat1	nicotianamine aminotransferase1
Zm00001eb201680	552.039	-0.483782	0.149473	-3.23657	0.00120974	0.0145324	Calcineurin-like phosphoesterase	Calcineurin-like phosphoesterase domain, ApaH type	hypothetical protein LOC100279214	AT1G14700.1	ATPAP3,PAP3	purple acid phosphatase 3	LOC_Os11g34720.1	Ser/Thr protein phosphatase family protein, putative, expressed	0	0
Zm00001eb428840	2602.87	-0.483242	0.10584	-4.56577	4.97666e-06	0.000136824	bHLH-MYC and R2R3-MYB transcription factors N-terminal	Transcription factor MYC/MYB N-terminal	hypothetical protein LOC100280243	AT2G27230.1	LHW	transcription factor-related	LOC_Os02g45170.1	helix-loop-helix DNA-binding protein, putative, expressed	0	0
Zm00001eb012240	486.454	-0.483132	0.165832	-2.91338	0.00357535	0.0333727
Zm00001eb390790	5569.7	-0.482989	0.108601	-4.44737	8.69271e-06	0.000223735	Repeating coiled region of VPS13	VPS13, repeated coiled region	no_annotation	AT3G43590.1	0	zinc knuckle (CCHC-type) family protein	LOC_Os08g09890.1	expressed protein	0	0
Zm00001eb410060	452.944	-0.482851	0.166696	-2.89661	0.00377223	0.0348208	Lipase (class 3)	Fungal lipase-like domain	triacylglycerol lipase	AT4G16070.1	0	Mono-/di-acylglycerol lipase, N-terminal;Lipase, class 3	LOC_Os11g43760.1	lipase class 3 family protein, putative, expressed	0	0
Zm00001eb398410	565.85	-0.482469	0.155454	-3.10361	0.00191175	0.0207598	Chorismate synthase	Chorismate synthase	hypothetical protein LOC100381407	AT3G09770.1	0	RING/U-box superfamily protein	LOC_Os03g15000.1	Zinc finger, C3HC4 type domain containing protein, expressed	0	0
Zm00001eb177300	414.442	-0.482266	0.167106	-2.88598	0.00390199	0.0358272
Zm00001eb110850	843.209	-0.480043	0.140842	-3.40838	0.000653497	0.00896806
Zm00001eb320950	855.283	-0.479144	0.142013	-3.37395	0.000740973	0.00992641	RWP-RK domain	RWP-RK domain	no_annotation	AT1G76350.1	0	Plant regulator RWP-RK family protein	LOC_Os09g37710.1	NIN, putative, expressed	nlp13	NLP-transcription factor 13
Zm00001eb287440	2144.69	-0.47899	0.105645	-4.53397	5.78855e-06	0.000156304
Zm00001eb356640	492.923	-0.478653	0.164009	-2.91845	0.0035178	0.0329882
Zm00001eb361370	790.104	-0.47858	0.16698	-2.8661	0.00415562	0.0374315	Cytidine and deoxycytidylate deaminase zinc-binding region	Cytidine and deoxycytidylate deaminase domain	#N/A	#N/A	#N/A	#N/A	#N/A	#N/A	#N/A	#N/A
Zm00001eb324600	1051.29	-0.477485	0.162018	-2.94712	0.00320752	0.030942	GRAS domain family	Transcription factor GRAS	Nodulation signaling pathway 2 protein	AT5G41920.1	0	GRAS family transcription factor	LOC_Os07g38030.1	GRAS family transcription factor domain containing protein, expressed	gras54	GRAS-transcription factor 54
Zm00001eb074210	1488.13	-0.477191	0.112494	-4.24195	2.2159e-05	0.000517486	Major intrinsic protein	Major intrinsic protein	Aquaporin PIP1-1 (Plasma membrane intrinsic protein 1-1)(ZmPIP1-1)(ZmPIP1;1)(ZmPIP1a)	AT4G00430.1	PIP1;4,PIP1E,TMP-C	plasma membrane intrinsic protein 1;4	LOC_Os02g44630.1	aquaporin protein, putative, expressed	pip1a	plasma membrane intrinsic protein1
Zm00001eb302270	320.958	-0.477028	0.168262	-2.83502	0.00458221	0.0404606	Protein of unknown function (DUF295)	Domain unknown function DUF295	hypothetical protein LOC100273748	0	0	0	0	0	0	0
Zm00001eb105870	344.975	-0.476779	0.169591	-2.81135	0.00493337	0.0428733	Aconitase family (aconitate hydratase)	Aconitase/3-isopropylmalate dehydratase large subunit, alpha/beta/alpha domain	no_annotation	AT2G05710.1	ACO3	aconitase 3	LOC_Os08g09200.1	aconitate hydratase protein, putative, expressed	pzb01103	0
Zm00001eb422580	598.088	-0.476644	0.162131	-2.93987	0.00328349	0.0314368	F-box-like	F-box domain	no_annotation	AT1G36390.1	0	Co-chaperone GrpE family protein	LOC_Os04g35180.1	co-chaperone GrpE protein, putative, expressed	0	0
Zm00001eb165460	677.13	-0.476329	0.128119	-3.71786	0.00020092	0.00346229
Zm00001eb068160	1446.71	-0.476071	0.117197	-4.06214	4.86243e-05	0.00103014	STAS domain	STAS domain	hypothetical protein LOC100383552	AT1G23090.1	AST91,SULTR3;3	sulfate transporter 91	LOC_Os04g55800.1	sulfate transporter, putative, expressed	ast91	anti-sigma factor antagonist domain of sulfate transporter91
Zm00001eb398080	519.811	-0.475718	0.141695	-3.35733	0.000786995	0.0103876	Selenoprotein SelK_SelG	Selenoprotein SelK/SelG	hypothetical protein LOC100276509	AT4G08230.1	0	glycine-rich protein	LOC_Os03g15720.1	expressed protein	0	0
Zm00001eb430800	480.475	-0.473387	0.169429	-2.79401	0.00520591	0.0445515	Methyl-CpG binding domain	Methyl-CpG DNA binding	hypothetical protein LOC100383923	AT5G52230.1	MBD13	methyl-CPG-binding domain protein 13	LOC_Os04g52380.1	methyl-CpG binding domain containing protein, putative, expressed	mbd123	methyl binding domain123
Zm00001eb053460	4710.83	-0.473241	0.0862237	-5.48853	4.05299e-08	1.72334e-06	Zinc finger C-x8-C-x5-C-x3-H type (and similar)	Zinc finger, CCCH-type	hypothetical protein LOC100216738	AT3G12680.1	HUA1	floral homeotic protein (HUA1)	LOC_Os12g21700.1	zinc finger C-x8-C-x5-C-x3-H type family protein, expressed	c3h51	C3H-transcription factor 351
Zm00001eb366330	776.664	-0.472594	0.123293	-3.83311	0.000126533	0.00233869	PHD-finger	Zinc finger, PHD-finger	Putative uncharacterized protein	AT1G33420.1	0	RING/FYVE/PHD zinc finger superfamily protein	LOC_Os01g65600.1	PHD-finger domain containing protein, putative, expressed	0	0
Zm00001eb229400	3053.24	-0.472123	0.109858	-4.29758	1.72675e-05	0.000413224	Myb/SANT-like DNA-binding domain	0	hypothetical protein LOC100273304	AT1G76890.2	AT-GT2,GT2	Duplicated homeodomain-like superfamily protein	LOC_Os02g01380.1	expressed protein	thx22	Trihelix-transcription factor 22
Zm00001eb232780	409.936	-0.471992	0.161549	-2.92166	0.00348176	0.0327264
Zm00001eb328260	473.229	-0.470708	0.153207	-3.07237	0.00212364	0.0224854	Origin recognition complex subunit 6 (ORC6)	Origin recognition complex, subunit 6	origin recognition complex subunit 6	AT1G26840.1	ATORC6,ORC6	origin recognition complex protein 6	LOC_Os07g43540.1	ORC6 - Putative origin recognition complex subunit 6, expressed	0	0
Zm00001eb042000	425.535	-0.470306	0.167591	-2.80627	0.00501192	0.0433161	U-box domain	U box domain	hypothetical protein LOC100382963	AT5G62560.1	0	RING/U-box superfamily protein with ARM repeat domain	LOC_Os09g21740.1	armadillo/beta-catenin repeat family protein, putative, expressed	0	0
Zm00001eb378280	14804.2	-0.470079	0.13465	-3.49112	0.000481	0.00702313	linker histone H1 and H5 family	Linker histone H1/H5, domain H15	hypothetical protein LOC100274927	AT2G18050.1	HIS1-3	histone H1-3	LOC_Os06g04020.1	histone H1, putative, expressed	0	0
Zm00001eb189060	1366.23	-0.469049	0.108897	-4.30729	1.65267e-05	0.000397859	Protein kinase domain	Protein kinase domain	LOC100281711	AT5G47750.1	D6PKL2,PK5	D6 protein kinase like 2	LOC_Os02g49310.1	AGC_PVPK_like_kin82y.7 - ACG kinases include homologs to PKA, PKG and PKC, expressed	0	0
Zm00001eb420410	2111.68	-0.468845	0.100378	-4.67077	3.0007e-06	8.71536e-05	Clp amino terminal domain, pathogenicity island component	Clp, N-terminal	no_annotation	AT5G57130.1	0	Clp amino terminal domain-containing protein	LOC_Os04g23220.1	expressed protein	0	0
Zm00001eb149650	545.216	-0.468842	0.141176	-3.32098	0.000897026	0.0115072	Leucine rich repeat N-terminal domain	Leucine-rich repeat-containing N-terminal, plant-type	hypothetical protein LOC100381972	AT5G58300.1	0	Leucine-rich repeat protein kinase family protein	LOC_Os01g60330.1	inactive receptor kinase At2g26730 precursor, putative, expressed	0	0
Zm00001eb150970	711.676	-0.467832	0.129052	-3.62513	0.000288811	0.00463669
Zm00001eb411550	456.009	-0.466981	0.151373	-3.08496	0.00203582	0.0217555
Zm00001eb297300	984.189	-0.466266	0.120017	-3.88499	0.000102334	0.00193882	Protein phosphatase 2C	PPM-type phosphatase domain	no_annotation	AT1G17550.1	HAB2	homology to ABI2	LOC_Os05g51510.1	protein phosphatase 2C, putative, expressed	prh14	protein phosphatase homolog14
Zm00001eb043950	448.04	-0.466124	0.167218	-2.78753	0.00531121	0.0451668	Plant protein of unknown function (DUF641)	Domain of unknown function DUF641, plant	hypothetical protein LOC100275180	AT3G60680.1	0	Plant protein of unknown function (DUF641)	LOC_Os10g36400.1	GIL1, putative, expressed	0	0
Zm00001eb366180	976.592	-0.465159	0.148195	-3.13884	0.00169619	0.0189461	F-box domain	F-box domain	hypothetical protein LOC100381928	AT5G15710.1	0	Galactose oxidase/kelch repeat superfamily protein	LOC_Os01g33490.1	OsFBX10 - F-box domain containing protein, expressed	0	0
Zm00001eb248620	678.826	-0.465151	0.143858	-3.23341	0.00122323	0.0146471
Zm00001eb345410	1012.09	-0.463705	0.116007	-3.99722	6.40899e-05	0.00130083	PWWP domain	PWWP domain	no_annotation	AT3G21295.1	0	Tudor/PWWP/MBT superfamily protein	LOC_Os01g37790.1	expressed protein	0	0
Zm00001eb246600	793.337	-0.463282	0.157874	-2.9345	0.00334085	0.0317972	B-box zinc finger	B-box-type zinc finger	LOC100284784 (gpm454), mRNA	AT2G31380.1	STH	salt tolerance homologue	LOC_Os02g39360.1	B-box zinc finger family protein, putative, expressed	dbb6	double B-box zinc finger protein6
Zm00001eb213420	1772.4	-0.46319	0.131107	-3.53292	0.00041099	0.00616459
Zm00001eb208150	505.812	-0.462711	0.157709	-2.93395	0.00334677	0.0318286	SBP domain	SBP domain	hypothetical protein LOC100382490	AT5G43270.1	SPL2	squamosa promoter binding protein-like 2	LOC_Os02g04680.2	OsSPL3 - SBP-box gene family member, expressed	sbp20	SBP-transcription factor 20
Zm00001eb419690	920.953	-0.461865	0.142774	-3.23494	0.0012167	0.0145871	Pumilio-family RNA binding repeat	Pumilio RNA-binding repeat	hypothetical protein LOC100383330	AT2G29140.1	APUM3,PUM3	pumilio 3	LOC_Os04g12480.1	pumilio-family RNA binding repeat containing protein, expressed	0	0
Zm00001eb162620	12382.8	-0.461584	0.0869327	-5.30967	1.09824e-07	4.29948e-06	Sodium/calcium exchanger protein	Sodium/calcium exchanger membrane region	hypothetical protein LOC100192109	AT2G38170.1	ATCAX1,CAX1,RCI4	cation exchanger 1	LOC_Os01g37690.1	sodium/calcium exchanger protein, putative, expressed	cax3	calcium exchanger3
Zm00001eb191190	728.353	-0.460725	0.150417	-3.06297	0.00219149	0.0230626	Tetratricopeptide repeat	0	hypothetical protein LOC100383987	AT2G31240.1	0	Tetratricopeptide repeat (TPR)-like superfamily protein	LOC_Os02g57470.1	tetratricopeptide repeat containing protein, putative, expressed	0	0
Zm00001eb265540	2284.34	-0.459565	0.0978007	-4.69899	2.61447e-06	7.66722e-05
Zm00001eb272550	2548.93	-0.458834	0.158821	-2.889	0.00386469	0.0355522	Plant invertase/pectin methylesterase inhibitor	Pectinesterase inhibitor domain	LOC100283824	AT1G62770.1	0	Plant invertase/pectin methylesterase inhibitor superfamily protein	LOC_Os06g49760.1	invertase/pectin methylesterase inhibitor family protein, putative, expressed	0	0
Zm00001eb395530	1209.48	-0.457498	0.122419	-3.73716	0.000186111	0.00323886
Zm00001eb258830	5721.41	-0.457427	0.112016	-4.08357	4.43496e-05	0.000949552	C2 domain	C2 domain	Putative uncharacterized protein	AT1G04150.1	0	C2 calcium/lipid-binding plant phosphoribosyltransferase family protein	LOC_Os02g57090.1	anthranilate phosphoribosyltransferase, putative, expressed	0	0
Zm00001eb165940	644.794	-0.457158	0.154434	-2.96022	0.00307424	0.0299429	Leucine rich repeat N-terminal domain	Leucine-rich repeat-containing N-terminal, plant-type	hypothetical protein LOC100383237	AT1G03440.1	0	Leucine-rich repeat (LRR) family protein	LOC_Os11g42450.1	leucine-rich repeat family protein, putative, expressed	0	0
Zm00001eb280210	1178.99	-0.455954	0.127202	-3.5845	0.000337725	0.00523777	Ankyrin repeats (3 copies)	Ankyrin repeat-containing domain	no_annotation	AT3G02850.1	SKOR	STELAR K+ outward rectifier	LOC_Os06g14030.1	potassium channel SKOR, putative, expressed	ork1	outward rectifying potassium channel1
Zm00001eb259370	673.177	-0.455848	0.135349	-3.36795	0.000757299	0.0100751	TCP family transcription factor	Transcription factor TCP subgroup	hypothetical protein LOC100278144	AT5G23280.1	0	TCP family transcription factor	LOC_Os12g07480.1	TCP family transcription factor, putative, expressed	tcptf4	TCP-transcription factor 4
Zm00001eb006470	1755.26	-0.453252	0.117418	-3.86014	0.000113321	0.0021155	Transmembrane protein 131-like	Transmembrane protein 131-like domain	no_annotation	AT5G66820.1	0	0	LOC_Os03g08740.1	expressed protein	0	0
Zm00001eb331250	892.697	-0.453112	0.151628	-2.98832	0.0028052	0.0279988	bZIP transcription factor	Basic-leucine zipper domain	hypothetical protein LOC100191211	AT2G41070.1	ATBZIP12,DPBF4,EEL	Basic-leucine zipper (bZIP) transcription factor family protein	LOC_Os07g48660.1	bZIP transcription factor domain containing protein, expressed	bzip92	bZIP-transcription factor 92
Zm00001eb136350	1069.09	-0.453086	0.122746	-3.69124	0.000223162	0.00376511	GRAS domain family	Transcription factor GRAS	hypothetical protein LOC100194157	AT2G29060.1	0	GRAS family transcription factor	LOC_Os12g38490.1	SCARECROW, putative, expressed	gras50	GRAS domain family50
Zm00001eb121010	1090.91	-0.451963	0.120246	-3.75866	0.000170826	0.0030058
Zm00001eb226710	716.464	-0.451502	0.122849	-3.67527	0.000237596	0.00393996	NB-ARC domain	NB-ARC	Disease resistance gene analog PIC11-1 Fragment	AT3G07040.1	RPM1,RPS3	NB-ARC domain-containing disease resistance protein	LOC_Os06g48520.1	disease resistance protein RPM1, putative, expressed	0	0
Zm00001eb248730	3504.44	-0.451484	0.141349	-3.1941	0.00140267	0.0163312	Tetratricopeptide repeat	0	LOC100285569	AT1G62740.1	0	stress-inducible protein, putative	LOC_Os02g43020.1	heat shock protein STI, putative, expressed	0	0
Zm00001eb404750	2247.13	-0.451282	0.0975558	-4.62588	3.73006e-06	0.000105673
Zm00001eb151710	999.782	-0.450597	0.116664	-3.86236	0.000112297	0.00210288	Zein-binding	GTD-binding domain	hypothetical protein LOC100279864	AT1G08800.1	0	Protein of unknown function, DUF593	LOC_Os01g56790.1	expressed protein	0	0
Zm00001eb126670	1131.63	-0.449483	0.12583	-3.57215	0.000354056	0.00545955	Protein tyrosine kinase	Serine-threonine/tyrosine-protein kinase, catalytic domain	hypothetical protein LOC100191726	AT1G62400.1	HT1	Protein kinase superfamily protein	LOC_Os01g01740.1	protein kinase domain containing protein, expressed	0	0
Zm00001eb362730	1386	-0.449134	0.143849	-3.12226	0.00179467	0.0197995	Xylanase inhibitor N-terminal	Xylanase inhibitor, N-terminal	no_annotation	AT3G54400.1	0	Eukaryotic aspartyl protease family protein	LOC_Os01g72510.1	eukaryotic aspartyl protease domain containing protein, expressed	0	0
Zm00001eb127780	2821.2	-0.449021	0.118926	-3.77562	0.000159607	0.00284984	tRNA pseudouridylate synthase B C-terminal domain	tRNA pseudouridylate synthase B, C-terminal	no_annotation	AT3G57150.1	AtCBF5,AtNAP57,CBF5,NAP57	homologue of NAP57	LOC_Os07g44190.1	h/ACA ribonucleoprotein complex subunit 4, putative, expressed	0	0
Zm00001eb387270	1070.34	-0.448893	0.149693	-2.99875	0.00271091	0.0272601	Protein tyrosine kinase	Serine-threonine/tyrosine-protein kinase, catalytic domain	protein kinase domain containing protein	AT4G32250.1	0	Protein kinase superfamily protein	LOC_Os06g43270.1	protein kinase domain containing protein, expressed	0	0
Zm00001eb017590	2236.21	-0.448769	0.161815	-2.77335	0.0055483	0.0466027	Beta-eliminating lyase	Aromatic amino acid beta-eliminating lyase/threonine aldolase	no_annotation	AT3G04520.1	THA2	threonine aldolase 2	LOC_Os04g43650.1	L-allo-threonine aldolase, putative, expressed	0	0
Zm00001eb418990	1357.03	-0.447875	0.108329	-4.13442	3.55859e-05	0.000785552	RING-like zinc finger	Zinc finger, RING-type	#N/A	#N/A	#N/A	#N/A	#N/A	#N/A	#N/A	#N/A
Zm00001eb154730	5816.4	-0.447849	0.0853849	-5.24506	1.56234e-07	5.93395e-06	Leucine rich repeat	Leucine-rich repeat	#N/A	#N/A	#N/A	#N/A	#N/A	#N/A	#N/A	#N/A
Zm00001eb278070	1421.63	-0.447642	0.114587	-3.90657	9.36144e-05	0.00180471	Ubiquitin-conjugating enzyme	Ubiquitin-conjugating enzyme E2	hypothetical protein LOC100192585	AT1G64230.1	UBC28	ubiquitin-conjugating enzyme 28	LOC_Os02g16040.1	ubiquitin-conjugating enzyme, putative, expressed	0	0
Zm00001eb324000	517.366	-0.447284	0.161179	-2.77508	0.0055189	0.0464117
Zm00001eb272150	1303.74	-0.447195	0.127244	-3.51447	0.000440633	0.00654832	Helix-loop-helix DNA-binding domain	Myc-type, basic helix-loop-helix (bHLH) domain	no_annotation	0	0	0	0	0	0	0
Zm00001eb064790	1175.08	-0.446814	0.120536	-3.70689	0.00020982	0.0035724
Zm00001eb017880	472.078	-0.446632	0.146325	-3.05232	0.0022708	0.0237116	HSF-type DNA-binding	Heat shock factor (HSF)-type, DNA-binding	no_annotation	AT1G46264.1	AT-HSFB4,HSFB4,SCZ	heat shock transcription factor B4	LOC_Os03g25120.1	HSF-type DNA-binding domain containing protein, expressed	hsftf19	HSF-transcription factor 19
Zm00001eb222730	1797.58	-0.446344	0.103339	-4.31921	1.56591e-05	0.000378856
Zm00001eb405630	4606.29	-0.44607	0.113005	-3.94737	7.90157e-05	0.00156697	Torus domain	Torus domain	no_annotation	0	0	0	0	0	0	0
Zm00001eb122700	2561.02	-0.445605	0.115176	-3.86889	0.000109333	0.00205853	Protein kinase domain	Protein kinase domain	hypothetical protein LOC100273930	AT2G26700.1	PID2	AGC (cAMP-dependent, cGMP-dependent and protein kinase C) kinase family protein	LOC_Os01g07940.1	AGC_PVPK_like_kin82y.3 - ACG kinases include homologs to PKA, PKG and PKC, expressed	0	0
Zm00001eb405770	2129.69	-0.444975	0.12997	-3.42368	0.000617796	0.00855088	NB-ARC domain	NB-ARC	no_annotation	0	0	0	LOC_Os01g02250.1	RGA-1, putative, expressed	0	0
Zm00001eb036990	616.941	-0.444969	0.154872	-2.87315	0.00406402	0.0368673	Helix-loop-helix DNA-binding domain	Myc-type, basic helix-loop-helix (bHLH) domain	hypothetical protein LOC100193179	0	0	0	LOC_Os08g42470.1	BEE 1, putative, expressed	bhlh173	bHLH-transcription factor 173
Zm00001eb279830	1791.55	-0.444905	0.122761	-3.62414	0.000289926	0.0046515	Ring finger domain	Zinc finger, RING-type	hypothetical protein LOC100192054	AT5G40250.1	0	RING/U-box superfamily protein	LOC_Os06g12680.1	RING-H2 finger protein, putative, expressed	0	0
Zm00001eb060050	2090.57	-0.444385	0.138106	-3.21772	0.00129213	0.0152348	DnaJ domain	DnaJ domain	hypothetical protein LOC100382437	AT5G22060.1	ATJ2,J2	DNAJ homologue 2	LOC_Os03g57340.1	chaperone protein dnaJ, putative, expressed	cdj1	chaperone DNA J homolog1
Zm00001eb241790	925.174	-0.444145	0.132959	-3.34047	0.000836363	0.0108498	Protein of unknown function (DUF3339)	Protein of unknown function DUF3339	Putative uncharacterized protein	AT3G27030.1	0	0	LOC_Os02g30600.1	expressed protein	0	0
Zm00001eb311490	730.455	-0.444001	0.153916	-2.88471	0.00391777	0.0359039
Zm00001eb267290	1674.34	-0.443473	0.106868	-4.14973	3.32867e-05	0.000741563	Regulator of chromosome condensation (RCC1) repeat	Regulator of chromosome condensation, RCC1	no_annotation	AT5G42140.1	0	Regulator of chromosome condensation (RCC1) family with FYVE zinc finger domain	LOC_Os05g01610.1	FYVE zinc finger domain containing protein, expressed	0	0
Zm00001eb061460	394.553	-0.443296	0.157856	-2.80822	0.00498155	0.043152	PAP2 superfamily	Phosphatidic acid phosphatase type 2/haloperoxidase	hypothetical protein LOC100279941	AT3G58490.1	0	Phosphatidic acid phosphatase (PAP2) family protein	LOC_Os03g59070.1	phosphatase, putative, expressed	0	0
Zm00001eb201810	1003.28	-0.441772	0.113513	-3.89183	9.94909e-05	0.00189385	Protein of unknown function (DUF724)	Protein of unknown function DUF724	no_annotation	AT3G62300.2	ATDUF7,DUF7	DOMAIN OF UNKNOWN FUNCTION 724 7	LOC_Os11g35050.1	expressed protein	0	0
Zm00001eb170720	1221.06	-0.440127	0.11845	-3.71571	0.000202633	0.00348933	Permease family	Xanthine/uracil/vitamin C permease	no_annotation	AT2G34190.1	0	Xanthine/uracil permease family protein	LOC_Os09g15170.1	nucleobase-ascorbate transporter, putative, expressed	0	0
Zm00001eb199840	723.191	-0.440099	0.141787	-3.10395	0.00190958	0.0207455
Zm00001eb000080	1114.97	-0.439335	0.131497	-3.34103	0.000834685	0.0108382	Glycosyl transferases group 1	0	no_annotation	0	0	0	0	0	0	0
Zm00001eb324710	668.65	-0.43911	0.153549	-2.85974	0.00423993	0.0380103
Zm00001eb267510	7549.63	-0.438802	0.0978908	-4.48257	7.37502e-06	0.000193947	CNH domain	Citron homology (CNH) domain	no_annotation	AT1G22860.1	0	Vacuolar sorting protein 39	LOC_Os05g01360.1	expressed protein	0	0
Zm00001eb143520	3347.67	-0.438727	0.123811	-3.54353	0.000394808	0.00596626	Helix-loop-helix DNA-binding domain	Myc-type, basic helix-loop-helix (bHLH) domain	hypothetical protein LOC100382035	AT5G48560.1	0	basic helix-loop-helix (bHLH) DNA-binding superfamily protein	LOC_Os01g68700.2	BHLH transcription factor, putative, expressed	bhlh32	bHLH-transcription factor 32
Zm00001eb189420	762.716	-0.437755	0.125019	-3.5015	0.00046265	0.00683772
Zm00001eb361520	4047.09	-0.4365	0.0899045	-4.85515	1.20295e-06	3.86508e-05	Protein kinase domain	Protein kinase domain	no_annotation	AT4G39400.1	ATBRI1,BIN1,BRI1,CBB2,DWF2	Leucine-rich receptor-like protein kinase family protein	LOC_Os01g52050.1	systemin receptor SR160 precursor, putative, expressed	bri1a	brassinosteroid insensitive1a
Zm00001eb071760	3968.25	-0.436255	0.090195	-4.8368	1.31947e-06	4.17931e-05	Pectinacetylesterase	Pectinacetylesterase/NOTUM	hypothetical protein LOC100280212	AT5G45280.2	0	Pectinacetylesterase family protein	LOC_Os04g51340.1	pectinacetylesterase domain containing protein, expressed	0	0
Zm00001eb188160	1554.36	-0.435998	0.11928	-3.65525	0.000256933	0.00419732	PWWP domain	PWWP domain	Putative uncharacterized protein	AT3G03140.1	0	Tudor/PWWP/MBT superfamily protein	LOC_Os02g47170.1	expressed protein	0	0
Zm00001eb122600	988.6	-0.435632	0.120495	-3.61535	0.000299945	0.00478055	Hyccin	Hyccin	#N/A	#N/A	#N/A	#N/A	#N/A	#N/A	#N/A	#N/A
Zm00001eb209880	3261.4	-0.43541	0.101704	-4.28114	1.85941e-05	0.000441478	Myb/SANT-like DNA-binding domain	0	Putative uncharacterized protein	AT1G76890.2	AT-GT2,GT2	Duplicated homeodomain-like superfamily protein	LOC_Os02g01380.1	expressed protein	thx21	Trihelix-transcription factor 21
Zm00001eb078890	2703.55	-0.435326	0.119356	-3.6473	0.000265013	0.00430385	Ankyrin repeats (3 copies)	Ankyrin repeat-containing domain	protein binding protein	AT5G14230.1	0	0	LOC_Os04g41280.1	ankyrin repeat domain containing protein, expressed	0	0
Zm00001eb343350	1831.51	-0.435232	0.107802	-4.03732	5.40651e-05	0.00113055	Ribosomal protein L1p/L10e family	Ribosomal protein L1/ribosomal biogenesis protein	hypothetical protein LOC100279960	AT3G58660.1	0	Ribosomal protein L1p/L10e family	LOC_Os05g48422.1	60S ribosomal protein-related, putative, expressed	0	0
Zm00001eb011610	480.194	-0.434011	0.144433	-3.00494	0.00265636	0.026777	Selenoprotein SelK_SelG	Selenoprotein SelK/SelG	hypothetical protein LOC100277047	AT4G08230.1	0	glycine-rich protein	LOC_Os03g15720.1	expressed protein	0	0
Zm00001eb096170	534.659	-0.433376	0.142287	-3.04579	0.0023207	0.0241152	Protein kinase domain	Protein kinase domain	Putative uncharacterized protein	AT3G53570.1	AFC1,AME2,FC1	FUS3-complementing gene 1	LOC_Os01g62080.1	serine/threonine-protein kinase AFC1, putative, expressed	0	0
Zm00001eb030510	801.261	-0.432743	0.133378	-3.24449	0.00117661	0.0142122	B3 DNA binding domain	B3 DNA binding domain	hypothetical protein LOC100193780	0	0	0	LOC_Os12g40090.1	B3 DNA binding domain containing protein, expressed	abi46	ABI3-VP1-transcription factor 46
Zm00001eb258820	1680.71	-0.43181	0.103626	-4.16702	3.0861e-05	0.00069327	Protein tyrosine kinase	Serine-threonine/tyrosine-protein kinase, catalytic domain	hypothetical protein LOC100383859	AT2G20300.1	ALE2	Protein kinase superfamily protein	LOC_Os02g57080.2	serine/threonine-protein kinase, putative, expressed	0	0
Zm00001eb332090	641.729	-0.431785	0.149746	-2.88346	0.00393335	0.0360059	Nodulin-like	Nodulin-like	no_annotation	AT4G34950.1	0	Major facilitator superfamily protein	LOC_Os09g36600.1	nodulin, putative, expressed	0	0
Zm00001eb087160	5589.87	-0.431214	0.0934769	-4.61305	3.96807e-06	0.000111632	Dirigent-like protein	Dirigent protein	dirigent	AT5G42510.1	0	Disease resistance-responsive (dirigent-like protein) family protein	LOC_Os01g24960.1	dirigent, putative	0	0
Zm00001eb031290	3735.97	-0.431131	0.100528	-4.28868	1.79737e-05	0.000427586	KIP1-like protein	Protein Networked (NET), actin-binding (NAB) domain	no_annotation	AT4G02710.1	0	Kinase interacting (KIP1-like) family protein	LOC_Os12g41200.1	KIP1, putative, expressed	0	0
Zm00001eb050140	4118.3	-0.429934	0.137328	-3.13071	0.00174385	0.0193624	Peptidase inhibitor I9	Peptidase S8 propeptide/proteinase inhibitor I9	subtilisin-like protease	AT5G67360.1	ARA12	Subtilase family protein	LOC_Os03g40830.1	OsSub30 - Putative Subtilisin homologue, expressed	0	0
Zm00001eb405990	868.692	-0.429801	0.131861	-3.2595	0.0011161	0.0136454	PPR repeat family	Pentatricopeptide repeat	no_annotation	AT3G02330.1	0	Pentatricopeptide repeat (PPR) superfamily protein	LOC_Os10g40920.1	pentatricopeptide, putative, expressed	0	0
Zm00001eb059970	1233.12	-0.429771	0.136115	-3.15741	0.00159179	0.018019
Zm00001eb433610	3010.48	-0.428623	0.1206	-3.5541	0.00037928	0.00578216	Domain of unknown function (DUF3479)	Magnesium chelatase, subunit H, N-terminal	hypothetical protein LOC100382191	AT5G13630.1	ABAR,CCH,CCH1,CHLH,GUN5	magnesium-chelatase subunit chlH, chloroplast, putative / Mg-protoporphyrin IX chelatase, putative (CHLH)	LOC_Os03g20700.1	magnesium-chelatase, putative, expressed	chlh1	Mg chelatase subunit H 1
Zm00001eb279740	1446.18	-0.428599	0.114456	-3.74465	0.000180646	0.00315791	Starch synthase catalytic domain	Starch synthase, catalytic domain	no_annotation	AT3G01180.1	AtSS2,SS2	starch synthase 2	LOC_Os06g12450.1	soluble starch synthase 2-3, chloroplast precursor, putative, expressed	su2	sugary2
Zm00001eb052070	1316.29	-0.427959	0.119509	-3.58097	0.00034232	0.00530224	WRC	WRC domain	putative growth-regulating factor 13	AT4G37740.1	AtGRF2,GRF2	growth-regulating factor 2	LOC_Os03g47140.1	growth regulating factor protein, putative, expressed	grftf4	GRF-transcription factor 4
Zm00001eb163730	5315.44	-0.427519	0.0906129	-4.71807	2.38088e-06	7.03334e-05	RNA recognition motif. (a.k.a. RRM, RBD, or RNP domain)	RNA recognition motif domain	hypothetical protein LOC100192560	AT3G51950.1	0	Zinc finger (CCCH-type) family protein / RNA recognition motif (RRM)-containing protein	LOC_Os03g21140.1	RNA-binding zinc finger protein, putative, expressed	c3h48	C3H-transcription factor 348
Zm00001eb103510	1170.09	-0.427361	0.118124	-3.61791	0.000296989	0.0047428	ATPase family associated with various cellular activities (AAA)	ATPase, AAA-type, core	hypothetical protein LOC100384172	AT5G47040.1	LON2	lon protease 2	LOC_Os09g36300.3	OsLonP4 - Putative Lon protease homologue, expressed	0	0
Zm00001eb381220	629.597	-0.427253	0.141464	-3.02024	0.00252578	0.0257734	WD domain, G-beta repeat	WD40 repeat	no_annotation	AT5G56190.2	0	Transducin/WD40 repeat-like superfamily protein	LOC_Os02g48964.1	WD-40 repeat family protein, putative, expressed	0	0
Zm00001eb231180	2025.95	-0.427246	0.121367	-3.52028	0.000431084	0.00642615
Zm00001eb068520	1167.78	-0.427217	0.133912	-3.19028	0.00142133	0.0165166	AP2 domain	AP2/ERF domain	hypothetical protein LOC100280414	AT4G36920.1	AP2,FL1,FLO2	Integrase-type DNA-binding superfamily protein	LOC_Os04g55560.3	AP2 domain containing protein, expressed	ereb197	AP2-EREBP-transcription factor 197
Zm00001eb252930	726.855	-0.427215	0.127129	-3.36048	0.000778058	0.0102865
Zm00001eb433960	904.042	-0.426399	0.125461	-3.39865	0.0006772	0.00923573	C2 domain	C2 domain	hypothetical protein LOC542763	AT1G63220.1	0	Calcium-dependent lipid-binding (CaLB domain) family protein	LOC_Os04g58570.1	C2 domain containing protein, putative, expressed	dba3	DNA binding activity3
Zm00001eb418940	1219.47	-0.426226	0.126609	-3.36648	0.000761347	0.0101153	Amidase	Amidase signature domain	no_annotation	AT5G64440.1	AtFAAH,FAAH	fatty acid amide hydrolase	LOC_Os04g01250.1	amidase family protein, putative, expressed	0	0
Zm00001eb116510	1367.1	-0.425974	0.109304	-3.89717	9.73233e-05	0.00186037	NB-ARC domain	NB-ARC	no_annotation	AT1G69550.1	0	disease resistance protein (TIR-NBS-LRR class)	LOC_Os11g10760.1	NBS-LRR disease resistance protein, putative, expressed	0	0
Zm00001eb268890	21635.8	-0.425959	0.0888479	-4.79425	1.63283e-06	5.01328e-05
Zm00001eb261660	767.795	-0.425188	0.136801	-3.10809	0.00188303	0.0205401	NB-ARC domain	NB-ARC	no_annotation	AT1G67570.1	0	Protein of unknown function (DUF3537)	LOC_Os08g03430.1	extracellular ligand-gated ion channel, putative, expressed	0	0
Zm00001eb272780	2677.36	-0.425151	0.116281	-3.65624	0.000255939	0.0041924	Leucine rich repeat	Leucine-rich repeat	hypothetical protein LOC100273704	AT1G12040.1	LRX1	leucine-rich repeat/extensin 1	LOC_Os05g08770.1	uncharacterized protein At4g06744 precursor, putative, expressed	0	0
Zm00001eb382160	3702.16	-0.425077	0.0933195	-4.55508	5.23669e-06	0.000143322	Cytidine and deoxycytidylate deaminase zinc-binding region	Cytidine and deoxycytidylate deaminase domain	no_annotation	AT1G68720.1	ATTADA,TADA	tRNA arginine adenosine deaminase	LOC_Os06g29430.1	cytidine and deoxycytidylate deaminase zinc-binding region family protein, expressed	0	0
Zm00001eb361590	467.477	-0.424118	0.15268	-2.77782	0.00547257	0.0461657	Myb/SANT-like DNA-binding domain	0	hypothetical protein LOC100273362	AT3G24490.1	0	Alcohol dehydrogenase transcription factor Myb/SANT-like family protein	LOC_Os01g52090.1	transcription factor like protein, putative, expressed	thx6	Trihelix-transcription factor 6
Zm00001eb030090	1598.14	-0.422828	0.107583	-3.93025	8.48581e-05	0.00166374	Cyclin, C-terminal domain	Cyclin, C-terminal domain	cyclin-A2	AT1G47230.1	CYCA3;4	CYCLIN A3;4	LOC_Os12g39210.1	cyclin, putative, expressed	0	0
Zm00001eb145420	807.745	-0.422754	0.135326	-3.12396	0.00178434	0.0197125	AP2 domain	AP2/ERF domain	AP2 domain containing protein	AT4G27950.1	CRF4	cytokinin response factor 4	LOC_Os05g25260.1	AP2 domain containing protein, expressed	ereb52	AP2-EREBP-transcription factor 52
Zm00001eb395950	4358.93	-0.422555	0.11362	-3.71902	0.000199996	0.00344882
Zm00001eb165260	1335.21	-0.421874	0.117097	-3.60277	0.000314847	0.0049787	Protein of unknown function (DUF1645)	Protein of unknown function DUF1645, plant	LOC100285663	AT3G62630.1	0	Protein of unknown function (DUF1645)	LOC_Os11g44920.1	expressed protein	0	0
Zm00001eb042890	862.543	-0.421185	0.133084	-3.1648	0.00155189	0.0176606	NB-ARC domain	NB-ARC	no_annotation	AT3G07040.1	RPM1,RPS3	NB-ARC domain-containing disease resistance protein	LOC_Os11g37870.1	stripe rust resistance protein Yr10, putative, expressed	0	0
Zm00001eb309480	2893.79	-0.420446	0.130046	-3.23307	0.00122469	0.0146539	alpha/beta hydrolase fold	Alpha/beta hydrolase fold-3	Putative uncharacterized protein	AT5G06570.1	0	alpha/beta-Hydrolases superfamily protein	LOC_Os07g06850.1	gibberellin receptor GID1L2, putative, expressed	0	0
Zm00001eb204050	1353.97	-0.420343	0.112824	-3.72565	0.000194814	0.00337632	Probable zinc-ribbon domain	Probable zinc-ribbon domain, plant	Putative uncharacterized protein	AT3G61670.1	0	Protein of unknown function (DUF3133)	LOC_Os02g15820.1	extra-large G-protein-related, putative, expressed	0	0
Zm00001eb126710	2938.94	-0.420322	0.117986	-3.56248	0.000367374	0.00563715	Phosphatidylinositol 3- and 4-kinase	Phosphatidylinositol 3-/4-kinase, catalytic domain	no_annotation	0	0	0	LOC_Os08g09890.1	expressed protein	0	0
Zm00001eb070410	1414.55	-0.419578	0.103084	-4.07024	4.69643e-05	0.000998466	Ubiquitin family	Ubiquitin-like domain	no_annotation	AT5G07220.1	ATBAG3,BAG3	BCL-2-associated athanogene 3	LOC_Os04g52890.1	ATBAG1, putative, expressed	0	0
Zm00001eb098340	4237.44	-0.41944	0.091953	-4.56146	5.07998e-06	0.000139348	Cytochrome b5-like Heme/Steroid binding domain	Cytochrome b5-like heme/steroid binding domain	hypothetical protein LOC100279397	AT2G46210.1	0	Fatty acid/sphingolipid desaturase	LOC_Os09g16920.1	desaturase/cytochrome b5 protein, putative, expressed	0	0
Zm00001eb091840	494.666	-0.419389	0.140271	-2.98984	0.00279125	0.0279171
Zm00001eb260510	4194.65	-0.419338	0.0890163	-4.7108	2.46748e-06	7.25373e-05	beta-glucosidase 2, glycosyl-hydrolase family 116 N-term	Glycosyl-hydrolase family 116, N-terminal	no_annotation	AT5G49900.1	0	Beta-glucosidase, GBA2 type family protein	LOC_Os08g01940.1	non-lysosomal glucosylceramidase, putative, expressed	0	0
Zm00001eb181800	428.736	-0.419124	0.151032	-2.77507	0.005519	0.0464117
Zm00001eb291820	1821.5	-0.418281	0.122137	-3.42468	0.000615516	0.00852421
Zm00001eb400640	2660.65	-0.417787	0.0989924	-4.22039	2.43882e-05	0.0005641	BTB/POZ domain	BTB/POZ domain	hypothetical protein LOC100280048	AT2G14820.1	NPY2	Phototropic-responsive NPH3 family protein	LOC_Os12g39380.1	BTBN24 - Bric-a-Brac, Tramtrack, Broad Complex BTB domain with non-phototropic hypocotyl 3 NPH3 domain, expressed	0	0
Zm00001eb312910	3470.31	-0.417326	0.120854	-3.45313	0.000554116	0.00786753	Protein kinase domain	Protein kinase domain	hypothetical protein LOC100191755	AT4G30960.1	ATCIPK6,CIPK6,SIP3,SNRK3.14	SOS3-interacting protein 3	LOC_Os08g34240.1	CAMK_KIN1/SNF1/Nim1_like.33 - CAMK includes calcium/calmodulin depedent protein kinases, expressed	0	0
Zm00001eb078010	1908.99	-0.417141	0.129374	-3.22431	0.00126277	0.0149909	Leucine rich repeat N-terminal domain	Leucine-rich repeat-containing N-terminal, plant-type	hypothetical protein LOC100273542 (LOC100273542), mRNA	AT4G06744.1	0	Leucine-rich repeat (LRR) family protein	LOC_Os04g42620.1	uncharacterized protein At4g06744 precursor, putative, expressed	0	0
Zm00001eb169800	737.468	-0.41654	0.142161	-2.93006	0.00338894	0.0320783	Rab-GTPase-TBC domain	Rab-GTPase-TBC domain	hypothetical protein LOC100193786	AT4G13730.1	0	Ypt/Rab-GAP domain of gyp1p superfamily protein	LOC_Os11g28990.1	TBC domain containing protein, expressed	0	0
Zm00001eb327990	3397.71	-0.415948	0.0892749	-4.65918	3.17471e-06	9.16576e-05	Leucine Rich repeat	Leucine-rich repeat	no_annotation	AT5G10020.1	0	Leucine-rich receptor-like protein kinase family protein	LOC_Os07g43350.1	expressed protein	0	0
Zm00001eb023690	1620.83	-0.415368	0.106734	-3.8916	9.95857e-05	0.00189416	Protein of unknown function (DUF630)	Domain of unknown function DUF630	hypothetical protein LOC100381684	AT3G60320.1	0	Protein of unknown function (DUF630 and DUF632)	LOC_Os10g41310.1	DUF630/DUF632 domains containing protein, putative, expressed	0	0
Zm00001eb253860	3674.13	-0.415015	0.122258	-3.39457	0.000687357	0.00932692	RNA dependent RNA polymerase	RNA-dependent RNA polymerase, eukaryotic-type	no_annotation	AT1G14790.1	ATRDRP1,RDR1	RNA-dependent RNA polymerase 1	0	0	0	0
Zm00001eb314160	1064.14	-0.414898	0.13394	-3.09764	0.00195071	0.0210597	GGL domain	G-protein gamma-like domain	LOC100285835	AT5G20635.1	0	0	LOC_Os09g26999.1	keratin-associated protein 5-4, putative, expressed	0	0
Zm00001eb220870	616.879	-0.414854	0.143918	-2.88256	0.00394453	0.0360336	Formin Homology 2 Domain	Formin, FH2 domain	no_annotation	AT5G67470.1	ATFH6,FH6	formin homolog 6	LOC_Os10g20710.1	formin-like protein 6 precursor, putative, expressed	0	0
Zm00001eb162250	546.194	-0.414258	0.14004	-2.95815	0.00309494	0.0301176	PWWP domain	PWWP domain	no_annotation	AT1G51745.2	0	Tudor/PWWP/MBT superfamily protein	LOC_Os01g37790.1	expressed protein	0	0
Zm00001eb116610	746.465	-0.414095	0.13525	-3.0617	0.00220087	0.0231429
Zm00001eb172800	1863.74	-0.413634	0.10301	-4.01547	5.93275e-05	0.00121546	Cytochrome P450	Cytochrome P450	hypothetical protein LOC100193472	AT1G64940.1	CYP89A6	cytochrome P450, family 87, subfamily A, polypeptide 6	LOC_Os08g05620.1	cytochrome P450, putative, expressed	0	0
Zm00001eb051770	2339.72	-0.413002	0.12115	-3.40902	0.000651964	0.00895211	Cyclin, C-terminal domain	Cyclin, C-terminal domain	hypothetical protein LOC100280053	AT1G47230.1	CYCA3;4	CYCLIN A3;4	LOC_Os03g41100.1	cyclin, putative, expressed	0	0
Zm00001eb216500	529.665	-0.412954	0.149459	-2.76299	0.00572744	0.0477826	Protein of unknown function, DUF573	GLABROUS1 enhancer-binding protein family	hypothetical protein LOC100193110	AT1G11510.1	0	DNA-binding storekeeper protein-related transcriptional regulator	LOC_Os03g50110.1	transcription regulator, putative, expressed	gbptf5	GeBP-transcription factor 5
Zm00001eb144260	2062.43	-0.412753	0.116156	-3.55343	0.000380243	0.00579319	Zinc finger, C3HC4 type (RING finger)	0	hypothetical protein LOC100192826	AT1G13195.1	0	RING/U-box superfamily protein	LOC_Os01g67850.1	zinc finger, RING-type, putative, expressed	0	0
Zm00001eb251820	1983.14	-0.41262	0.128019	-3.22312	0.00126801	0.015031	QLQ	Glutamine-Leucine-Glutamine, QLQ	putative growth-regulating factor 1	AT3G13960.1	AtGRF5,GRF5	growth-regulating factor 5	LOC_Os02g47280.2	growth-regulating factor, putative, expressed	grftf6	GRF-transcription factor 6
Zm00001eb357110	2012.33	-0.412505	0.118232	-3.48895	0.000484923	0.0070676	Leucine rich repeat	Leucine-rich repeat	no_annotation	AT2G45340.1	0	Leucine-rich repeat protein kinase family protein	LOC_Os01g39600.1	expressed protein	0	0
Zm00001eb388260	10320.8	-0.41239	0.0815575	-5.05643	4.27169e-07	1.49133e-05	C2 domain	C2 domain	hypothetical protein LOC100273873	AT3G57880.1	0	Calcium-dependent lipid-binding (CaLB domain) plant phosphoribosyltransferase family protein	LOC_Os05g30750.1	anthranilate phosphoribosyltransferase, putative, expressed	0	0
Zm00001eb364850	3812.71	-0.411954	0.0997805	-4.1286	3.64974e-05	0.000803473	Helix-loop-helix DNA-binding domain	Myc-type, basic helix-loop-helix (bHLH) domain	Putative uncharacterized protein	AT1G68920.1	0	basic helix-loop-helix (bHLH) DNA-binding superfamily protein	LOC_Os01g68700.1	BHLH transcription factor, putative, expressed	bhlh55	bHLH-transcription factor 55
Zm00001eb289850	3236.69	-0.411806	0.0999816	-4.11882	3.80823e-05	0.00083306	PWWP domain	PWWP domain	no_annotation	AT5G02950.1	0	Tudor/PWWP/MBT superfamily protein	LOC_Os05g38810.1	PWWP domain containing protein, expressed	0	0
Zm00001eb188410	1330.07	-0.41173	0.116174	-3.54409	0.000393975	0.00596411	ZF-HD protein dimerisation region	ZF-HD homeobox protein, Cys/His-rich dimerisation domain	zinc finger homeodomain protein 1	AT4G24660.1	ATHB22,HB22,MEE68	homeobox protein 22	LOC_Os02g47770.1	ZF-HD protein dimerisation region containing protein, expressed	zhd17	ZF-HD-transcription factor 17
Zm00001eb068460	1988.14	-0.410374	0.119024	-3.44783	0.000565105	0.00798886
Zm00001eb029740	1048.29	-0.410155	0.140413	-2.92106	0.00348845	0.0327638	Protein kinase domain	Protein kinase domain	hypothetical protein LOC100217020	AT3G47570.1	0	Leucine-rich repeat protein kinase family protein	LOC_Os11g47210.1	receptor-like protein kinase 5 precursor, putative, expressed	0	0
Zm00001eb296790	623.087	-0.410103	0.146141	-2.80622	0.00501258	0.0433161	HhH-GPD superfamily base excision DNA repair protein	HhH-GPD domain	hypothetical protein LOC100274123	AT1G19480.2	0	DNA glycosylase superfamily protein	LOC_Os05g50290.1	hhH-GPD superfamily base excision DNA repair protein, putative, expressed	dmag2b	DNA-2-methyladenine glycosylase II B
Zm00001eb197990	844.08	-0.409419	0.126048	-3.24813	0.00116167	0.014088	Retinoblastoma-associated protein B domain	Retinoblastoma-associated protein, B-box	Retinoblastoma-related protein 2 (ZmRBR2)	AT3G12280.1	ATRBR1,RB,RB1,RBR,RBR1	retinoblastoma-related 1	LOC_Os11g32900.1	retinoblastoma-related protein-like, putative, expressed	rrb2	related to retinoblastoma2
Zm00001eb157980	7892.85	-0.409417	0.0861809	-4.75067	2.02741e-06	6.0933e-05	KIP1-like protein	Protein Networked (NET), actin-binding (NAB) domain	no_annotation	0	0	0	LOC_Os01g46810.1	viral A-type inclusion protein repeat containing protein, expressed	0	0
Zm00001eb005700	1520.38	-0.408738	0.124471	-3.2838	0.00102417	0.0127398	Mitochondrial carrier protein	Mitochondrial substrate/solute carrier	hypothetical protein LOC100384216	AT1G72820.1	0	Mitochondrial substrate carrier family protein	LOC_Os03g07890.1	mitochondrial carrier protein, putative, expressed	0	0
Zm00001eb318590	1833.63	-0.408621	0.103166	-3.9608	7.46977e-05	0.00148866	Formin Homology 2 Domain	Formin, FH2 domain	hypothetical protein LOC100279401	AT3G25500.1	AFH1,AHF1,ATFH1,FH1	formin homology 1	LOC_Os09g34180.1	formin, putative, expressed	0	0
Zm00001eb311180	5780.81	-0.408166	0.0932439	-4.3774	1.20104e-05	0.000298335	AP2 domain	AP2/ERF domain	no_annotation	AT4G39780.1	0	Integrase-type DNA-binding superfamily protein	LOC_Os09g20350.1	ethylene-responsive transcription factor, putative, expressed	ereb109	AP2-EREBP-transcription factor 109
Zm00001eb068880	2610.72	-0.408106	0.091929	-4.43936	9.02258e-06	0.000230762	ABC transporter	ABC transporter-like	no_annotation	AT3G28860.1	ABCB19,ATABCB19,ATMDR1,ATMDR11,ATPGP19,MDR1,MDR11,PGP19	ATP binding cassette subfamily B19	LOC_Os04g38570.1	multidrug resistance protein, putative, expressed	0	0
Zm00001eb345540	971.382	-0.407699	0.124969	-3.26241	0.0011047	0.0135396	CCT motif	CCT domain	CCT motif family protein	AT4G27900.1	0	CCT motif family protein	LOC_Os05g51690.1	CCT motif family protein, expressed	0	0
Zm00001eb101780	808.654	-0.407283	0.144724	-2.8142	0.00488987	0.042632	HECT-domain (ubiquitin-transferase)	HECT domain	Putative uncharacterized protein	AT4G12570.1	UPL5	ubiquitin protein ligase 5	LOC_Os09g31090.2	HECT-domain domain containing protein, expressed	0	0
Zm00001eb167830	2101.22	-0.407179	0.101383	-4.01625	5.91315e-05	0.00121374	Protein kinase domain	Protein kinase domain	no_annotation	AT5G65700.1	BAM1	Leucine-rich receptor-like protein kinase family protein	LOC_Os11g12620.1	receptor protein kinase CLAVATA1 precursor, putative, expressed	0	0
Zm00001eb317930	647.204	-0.407113	0.138713	-2.93494	0.00333611	0.0317646	Domain of unknown function (DUF4210)	Domain of unknown function DUF4210	no_annotation	AT3G26890.1	0	0	LOC_Os09g33520.1	expressed protein	0	0
Zm00001eb104260	681.45	-0.407065	0.137148	-2.96807	0.00299672	0.0294129	PB1 domain	PB1 domain	NIN-like protein 1	AT1G76350.1	0	Plant regulator RWP-RK family protein	LOC_Os09g37710.1	NIN, putative, expressed	nlp17	NLP-transcription factor 17
Zm00001eb275770	7765.44	-0.406732	0.0812703	-5.00469	5.59525e-07	1.91744e-05	Plant phosphoribosyltransferase C-terminal	Phosphoribosyltransferase C-terminal	phosphoribosylanthranilate transferase	AT3G57880.1	0	Calcium-dependent lipid-binding (CaLB domain) plant phosphoribosyltransferase family protein	LOC_Os05g30750.1	anthranilate phosphoribosyltransferase, putative, expressed	0	0
Zm00001eb368950	4346.18	-0.406722	0.091542	-4.44301	8.87072e-06	0.000227591	Protein tyrosine kinase	Serine-threonine/tyrosine-protein kinase, catalytic domain	hypothetical protein LOC100191484	AT5G58300.1	0	Leucine-rich repeat protein kinase family protein	LOC_Os01g60330.1	inactive receptor kinase At2g26730 precursor, putative, expressed	0	0
Zm00001eb364230	769.093	-0.406538	0.137434	-2.95805	0.00309592	0.0301176	DnaJ domain	DnaJ domain	no_annotation	AT5G53150.1	0	DNAJ heat shock N-terminal domain-containing protein	LOC_Os04g31940.1	dnaJ domain containing protein, expressed	0	0
Zm00001eb014810	1045.57	-0.405672	0.125576	-3.2305	0.00123572	0.0147276	Tetratricopeptide repeat	Tetratricopeptide repeat	no_annotation	0	0	0	LOC_Os11g44890.1	expressed protein	0	0
Zm00001eb221790	2357.73	-0.405607	0.116028	-3.49578	0.000472682	0.00694357	lactate/malate dehydrogenase, NAD binding domain	Lactate/malate dehydrogenase, N-terminal	#N/A	#N/A	#N/A	#N/A	#N/A	#N/A	#N/A	#N/A
Zm00001eb028400	3379.96	-0.405512	0.0895653	-4.52756	5.96696e-06	0.000160831	MCM N-terminal domain	MCM N-terminal domain	replication licensing factor MCM7 homologue	AT4G02060.1	MCM7,PRL	Minichromosome maintenance (MCM2/3/5) family protein	LOC_Os12g37400.1	MCM7 - Putative minichromosome maintenance MCM complex subunit 7, expressed	mcm1	minichromosome maintenance1
Zm00001eb154580	1485.71	-0.405501	0.134042	-3.02519	0.00248479	0.0254409	Zinc-ribbon	RCHY1, zinc-ribbon	RING finger and CHY zinc finger domain-containing protein 1	AT5G25560.1	0	CHY-type/CTCHY-type/RING-type Zinc finger protein	LOC_Os01g52110.1	RING finger and CHY zinc finger domain-containing protein 1, putative, expressed	0	0
Zm00001eb406010	1892.26	-0.405452	0.101442	-3.99689	6.418e-05	0.00130157	SET domain	SET domain	no_annotation	AT5G42400.1	ATXR7,SDG25	SET domain protein 25	LOC_Os12g41900.1	SET domain containing protein, expressed	sdg127	set domain gene127
Zm00001eb093460	2039.05	-0.405423	0.111129	-3.64822	0.000264064	0.0042964
Zm00001eb021040	1028.67	-0.404944	0.12558	-3.22459	0.00126152	0.0149893	Aspartic acid proteinase inhibitor	Cystatin domain	CystatinPutative uncharacterized protein ;	AT5G47550.1	0	Cystatin/monellin superfamily protein	LOC_Os03g31510.1	cysteine proteinase inhibitor 8 precursor, putative, expressed	psei7	cystatin7
Zm00001eb155000	1114.56	-0.404868	0.10689	-3.78769	0.000152053	0.00272906
Zm00001eb317300	2809.82	-0.403807	0.132283	-3.0526	0.0022687	0.0236999	haloacid dehalogenase-like hydrolase	0	Putative uncharacterized protein	AT5G62670.1	AHA11,HA11	H(+)-ATPase 11	LOC_Os12g44150.1	plasma membrane ATPase, putative, expressed	0	0
Zm00001eb137140	1017.72	-0.403594	0.124926	-3.23067	0.00123499	0.0147261	Adaptin N terminal region	Clathrin/coatomer adaptor, adaptin-like, N-terminal	hypothetical protein LOC100279859	AT1G48760.1	delta-ADR	delta-adaptin	LOC_Os01g32880.1	AP-3 complex subunit delta, putative, expressed	0	0
Zm00001eb413870	1948.03	-0.403267	0.101272	-3.98204	6.83268e-05	0.00137873	PHD - plant homeodomain finger protein	Oberon, PHD finger domain	hypothetical protein LOC100274676	AT4G30200.3	VEL1	vernalization5/VIN3-like	LOC_Os08g12430.1	VERNALIZATION-INSENSITIVE, putative, expressed	0	0
Zm00001eb266570	2578.56	-0.403217	0.0912515	-4.41874	9.92785e-06	0.000252305	Cofilin/tropomyosin-type actin-binding protein	Actin-depolymerising factor homology domain	hypothetical protein LOC100192897	AT5G59890.1	ADF4,ATADF4	actin depolymerizing factor 4	LOC_Os04g46910.1	actin-depolymerizing factor, putative, expressed	pza03063	0
Zm00001eb384690	2971.87	-0.402376	0.0890035	-4.5209	6.15769e-06	0.000164982
Zm00001eb429450	1494.6	-0.401924	0.111748	-3.59671	0.000322268	0.00506948	GRAS domain family	Transcription factor GRAS	hypothetical protein LOC100381701	AT4G00150.1	ATHAM3,HAM3	GRAS family transcription factor	LOC_Os04g46860.1	scarecrow, putative, expressed	gras79	GRAS-transcription factor 79
Zm00001eb369520	1151.33	-0.401365	0.119495	-3.35883	0.000782723	0.0103369	Methyladenine glycosylase	Methyladenine glycosylase	no_annotation	AT5G44680.1	0	DNA glycosylase superfamily protein	LOC_Os01g58550.2	methyladenine glycosylase, putative, expressed	0	0
Zm00001eb006530	2919.57	-0.401363	0.106133	-3.78168	0.000155773	0.00278549	Xylanase inhibitor N-terminal	Xylanase inhibitor, N-terminal	hypothetical protein LOC100192462	AT1G09750.1	0	Eukaryotic aspartyl protease family protein	LOC_Os03g08790.1	aspartic proteinase nepenthesin precursor, putative, expressed	0	0
Zm00001eb434550	3124.05	-0.400562	0.105429	-3.79936	0.000145071	0.00262124	ABC-2 type transporter	ABC-2 type transporter	ras-related protein Rab-18	AT1G43890.1	ATRAB-C1,ATRAB18,ATRABC1,RAB18,RAB18-1,RABC1	RAB GTPASE HOMOLOG B18	LOC_Os01g37800.1	ras-related protein, putative, expressed	0	0
Zm00001eb283380	1822.58	-0.399909	0.105014	-3.80815	0.000140012	0.00254123	Leucine rich repeat	Leucine-rich repeat	no_annotation	AT4G20140.1	GSO1	Leucine-rich repeat transmembrane protein kinase	LOC_Os05g07820.1	leucine-rich repeat receptor protein kinase EXS precursor, putative, expressed	0	0
Zm00001eb351820	2555.18	-0.39987	0.100253	-3.98861	6.6461e-05	0.00134332	Zinc finger, C3HC4 type (RING finger)	0	no_annotation	AT3G58030.1	0	RING/U-box superfamily protein	LOC_Os05g39380.1	zinc finger, C3HC4 type domain containing protein, expressed	0	0
Zm00001eb329740	705.574	-0.399774	0.139282	-2.87025	0.00410146	0.0370347	Phosphatidylinositol-4-phosphate 5-Kinase	Phosphatidylinositol-4-phosphate 5-kinase, core	hypothetical protein LOC100384856	AT3G56960.1	PIP5K4	phosphatidyl inositol monophosphate 5 kinase 4	LOC_Os07g46490.1	phosphatidylinositol-4-phosphate 5-kinase, putative, expressed	0	0
Zm00001eb029200	44594.7	-0.399469	0.114835	-3.47865	0.000503953	0.00730973	Hsp70 protein	Heat shock protein 70 family	Heat shock protein 70 Fragment	AT3G12580.1	ATHSP70,HSP70	heat shock protein 70	LOC_Os11g47760.1	DnaK family protein, putative, expressed	0	0
Zm00001eb007570	1054.05	-0.399372	0.110561	-3.61224	0.000303559	0.00482861	XPG N-terminal domain	XPG N-terminal	no_annotation	AT3G28030.1	UVH3,UVR1	5\'-3\' exonuclease family protein	LOC_Os03g10780.1	flap endonuclease, putative, expressed	0	0
Zm00001eb197150	793.093	-0.399031	0.126744	-3.14832	0.00164214	0.0184468	Dcp1-like decapping family	mRNA-decapping enzyme subunit 1	hypothetical protein LOC100191586	AT1G08370.1	ATDCP1,DCP1	decapping 1	LOC_Os11g05650.1	mRNA-decapping enzyme, putative, expressed	pza00332	0
Zm00001eb300880	4898.18	-0.398702	0.0989876	-4.0278	5.63019e-05	0.00116924	Protein tyrosine kinase	Serine-threonine/tyrosine-protein kinase, catalytic domain	no_annotation	AT3G03770.1	0	Leucine-rich repeat protein kinase family protein	LOC_Os07g07230.1	protein kinase, putative, expressed	0	0
Zm00001eb427540	634.746	-0.398648	0.142885	-2.78998	0.00527108	0.0449678	Autophagy-related protein 13	Autophagy-related protein 13, N-terminal	hypothetical protein LOC100279947	AT3G49590.1	0	Autophagy-related protein 13	LOC_Os04g45570.1	expressed protein	atg13d	autophagy13d
Zm00001eb050610	4251.29	-0.398373	0.107331	-3.71162	0.000205935	0.0035286	NPH3 family	NPH3 domain	hypothetical protein LOC100382062	AT1G30440.1	0	Phototropic-responsive NPH3 family protein	LOC_Os08g03650.1	BTBN17 - Bric-a-Brac, Tramtrack, Broad Complex BTB domain with non-phototropic hypocotyl 3 NPH3 and coiled-coil domains, expressed	0	0
Zm00001eb336880	1314.86	-0.398321	0.104816	-3.80021	0.000144573	0.0026142	WD domain, G-beta repeat	WD40 repeat	#N/A	#N/A	#N/A	#N/A	#N/A	#N/A	#N/A	#N/A
Zm00001eb061630	8039.25	-0.398135	0.0897086	-4.43809	9.07613e-06	0.000231633	Neprosin	Neprosin	hypothetical protein LOC100272482	AT3G13510.1	0	Protein of Unknown Function (DUF239)	LOC_Os03g59240.1	carboxyl-terminal peptidase, putative, expressed	umc1737	0
Zm00001eb170950	1289.17	-0.397681	0.140775	-2.82494	0.00472898	0.0414991	POT family	Proton-dependent oligopeptide transporter family	no_annotation	AT1G33440.1	0	Major facilitator superfamily protein	LOC_Os04g36040.1	peptide transporter PTR2, putative, expressed	0	0
Zm00001eb408790	1606.54	-0.396144	0.111596	-3.54982	0.000385497	0.00585848	Protein of unknown function (DUF3754)	Protein of unknown function DUF3754	hypothetical protein LOC100193553	AT3G19340.1	0	Protein of unknown function (DUF3754)	LOC_Os12g29550.1	expressed protein	0	0
Zm00001eb319240	518.488	-0.395609	0.140334	-2.81905	0.00481655	0.0420996	Lecithin retinol acyltransferase	LRAT domain	hypothetical protein LOC100279623	AT1G01225.1	0	NC domain-containing protein-related	LOC_Os09g35810.1	NC domain-containing protein, putative, expressed	0	0
Zm00001eb161080	626.415	-0.394935	0.129315	-3.05405	0.00225776	0.0236367	Integral membrane protein S linking to the trans Golgi network	Integral membrane protein SYS1-related	hypothetical protein LOC100193049	AT1G79990.2	0	structural molecules	LOC_Os01g41040.1	SCF apoptosis response protein, putative, expressed	0	0
Zm00001eb228900	1267.18	-0.39491	0.10741	-3.67665	0.000236317	0.00392413	Replication Fork Protection Component Swi3	Chromosome segregation in meiosis protein 3	hypothetical protein LOC100192665	AT3G02820.1	0	zinc knuckle (CCHC-type) family protein	LOC_Os02g52460.1	zinc knuckle domain containing protein, expressed	0	0
Zm00001eb014970	3471.34	-0.394853	0.100982	-3.91014	9.22421e-05	0.00178394
Zm00001eb082380	1522.18	-0.393908	0.129197	-3.04889	0.00229688	0.0239156	IKI3 family	Elongator complex protein 1	no_annotation	AT2G45910.1	0	U-box domain-containing protein kinase family protein	LOC_Os10g01060.1	protein kinase family protein, putative, expressed	0	0
Zm00001eb026960	697.091	-0.39271	0.142374	-2.75829	0.00581041	0.0483287	DNA photolyase	DNA photolyase, N-terminal	hypothetical protein LOC100191679	AT1G12370.2	PHR1,UVR2	photolyase 1	LOC_Os10g08580.1	FAD binding domain of DNA photolyase domain containing protein, expressed	0	0
Zm00001eb192500	913.803	-0.392337	0.114154	-3.43692	0.00058838	0.00822798	QWRF family	QWRF family	hypothetical protein LOC100381621	AT4G30710.2	0	Family of unknown function (DUF566)	LOC_Os02g55110.1	expressed protein	0	0
Zm00001eb172290	994.014	-0.392337	0.112107	-3.49967	0.000465843	0.00687651	LSD1 zinc finger	Zinc finger, LSD1-type	LOC100285579	AT1G32540.1	LOL1	lsd one like 1	LOC_Os08g06280.4	LSD1 zinc finger domain containing protein, expressed	0	0
Zm00001eb361410	1544.25	-0.390221	0.136598	-2.85672	0.0042805	0.0382714	DIL domain	Dilute domain	no_annotation	0	0	0	LOC_Os08g09890.1	expressed protein	0	0
Zm00001eb124810	5625.65	-0.390211	0.0906062	-4.30667	1.65731e-05	0.000398577	PB1 domain	PB1 domain	no_annotation	AT2G01190.1	0	Octicosapeptide/Phox/Bem1p family protein	LOC_Os01g04650.1	PB1 domain containing protein, expressed	0	0
Zm00001eb347770	2794.19	-0.389557	0.116802	-3.33519	0.000852409	0.0110343
Zm00001eb434410	4084.76	-0.389138	0.0825867	-4.71187	2.45454e-06	7.22448e-05
Zm00001eb139430	1498.44	-0.387957	0.117178	-3.31084	0.000930169	0.0118066	OST-HTH/LOTUS domain	OST-HTH/LOTUS domain	hypothetical protein LOC100273919	AT5G09840.1	0	Putative endonuclease or glycosyl hydrolase	LOC_Os12g06560.1	expressed protein	0	0
Zm00001eb019370	1131.64	-0.387728	0.125397	-3.092	0.00198815	0.021331
Zm00001eb334240	1258.16	-0.387688	0.120188	-3.22569	0.0012567	0.0149409
Zm00001eb029610	1514.88	-0.386804	0.13884	-2.78596	0.00533695	0.0453009	Formin Homology 2 Domain	Formin, FH2 domain	no_annotation	AT5G58160.1	0	actin binding	LOC_Os02g55150.1	formin, putative, expressed	0	0
Zm00001eb219700	721.764	-0.386027	0.13533	-2.85249	0.00433778	0.0386464	Double-stranded RNA binding motif	Double-stranded RNA-binding domain	no_annotation	AT3G03300.1	ATDCL2,DCL2	dicer-like 2	LOC_Os09g14610.1	DCL2, putative, expressed	0	0
Zm00001eb392400	3735.46	-0.385752	0.11817	-3.26438	0.00109702	0.0134523
Zm00001eb150740	2371.61	-0.385593	0.109811	-3.51144	0.000445692	0.00661133	Methyladenine glycosylase	Methyladenine glycosylase	hypothetical protein LOC100191724	AT5G44680.1	0	DNA glycosylase superfamily protein	LOC_Os01g58550.2	methyladenine glycosylase, putative, expressed	0	0
Zm00001eb360380	2039.3	-0.385257	0.113629	-3.39048	0.000697711	0.00945152
Zm00001eb279720	801.719	-0.385249	0.124354	-3.098	0.00194831	0.0210435	Galactoside-binding lectin	Galectin, carbohydrate recognition domain	no_annotation	AT1G26810.1	GALT1	galactosyltransferase1	LOC_Os06g12390.1	galactosyltransferase family protein, putative, expressed	0	0
Zm00001eb102840	2192.85	-0.385151	0.0958398	-4.0187	5.85205e-05	0.00120293	Formin Homology 2 Domain	Formin, FH2 domain	AFH1	AT3G25500.1	AFH1,AHF1,ATFH1,FH1	formin homology 1	LOC_Os09g34180.1	formin, putative, expressed	0	0
Zm00001eb238770	2630.54	-0.384785	0.0919153	-4.1863	2.8354e-05	0.00064232
Zm00001eb016350	780.576	-0.383963	0.133194	-2.88272	0.00394252	0.0360336	FANCI helical domain 1	FANCI helical domain 1	no_annotation	AT5G49110.1	0	0	LOC_Os03g22190.1	expressed protein	0	0
Zm00001eb140930	972.168	-0.383527	0.118331	-3.24113	0.00119059	0.0143666	Phosphoribosyl transferase domain	Phosphoribosyltransferase domain	hypothetical protein LOC100382013	AT3G54470.1	0	uridine 5\'-monophosphate synthase / UMP synthase (PYRE-F) (UMPS)	LOC_Os01g72240.1	uridine 5-monophosphate synthase, putative, expressed	0	0
Zm00001eb007830	2351.21	-0.383328	0.108148	-3.54448	0.000393393	0.0059635	Tetratricopeptide repeat	Tetratricopeptide repeat	hypothetical protein LOC100216592	AT1G27460.1	NPGR1	no pollen germination related 1	LOC_Os03g10350.1	NPGR1, putative, expressed	mmp135	0
Zm00001eb203090	1389.08	-0.383328	0.112428	-3.40953	0.000650751	0.00894764	Vacuolar-sorting-associated 13 protein C-terminal	Vacuolar protein sorting-associated protein 13, C-terminal	no_annotation	AT1G48090.1	0	calcium-dependent lipid-binding family protein	LOC_Os02g27110.1	expressed protein	0	0
Zm00001eb157610	952.167	-0.382532	0.117829	-3.24649	0.00116836	0.0141478	Cellulase (glycosyl hydrolase family 5)	Glycoside hydrolase, family 5	hypothetical protein LOC100279398	AT5G66460.1	0	Glycosyl hydrolase superfamily protein	LOC_Os01g47400.1	OsMan01 - Endo-Beta-Mannanase, expressed	0	0
Zm00001eb128880	1391.16	-0.382196	0.116918	-3.26892	0.00107959	0.0132992	zinc-ribbon	E3 ubiquitin-protein ligase RNF126-like, zinc-ribbon	hypothetical protein LOC100383341	AT5G56340.1	ATCRT1	RING/U-box superfamily protein	LOC_Os01g16950.1	zinc finger, C3HC4 type domain containing protein, expressed	0	0
Zm00001eb092850	3793.96	-0.382032	0.0955394	-3.99869	6.36943e-05	0.00129389	Protein kinase domain	Protein kinase domain	no_annotation	AT2G36570.1	0	Leucine-rich repeat protein kinase family protein	LOC_Os12g05120.1	receptor kinase, putative, expressed	0	0
Zm00001eb158050	2325.76	-0.38139	0.0947268	-4.02621	5.66828e-05	0.00117513
Zm00001eb326930	1374.55	-0.381043	0.110531	-3.44738	0.000566058	0.00799021	Domain of unknown function (DUF4378)	Domain of unknown function DUF4378	no_annotation	AT1G74160.1	0	0	LOC_Os07g41200.1	expressed protein	GRMZM2G370081	0
Zm00001eb038540	955.241	-0.380009	0.13514	-2.81196	0.0049241	0.0428384	Ubiquitin-binding WIYLD domain	WIYLD domain	no_annotation	AT1G04050.1	SDG13,SUVR1	homolog of SU(var)3-9 1	LOC_Os02g40770.1	SET domain containing protein, expressed	0	0
Zm00001eb111990	1387.58	-0.379571	0.127596	-2.97479	0.00293186	0.0289052	Phosphatidylinositol-specific phospholipase C, Y domain	Phospholipase C, phosphatidylinositol-specific, Y domain	no_annotation	AT3G08510.1	ATPLC2,PLC2	phospholipase C 2	LOC_Os07g49330.1	phospholipase C, putative, expressed	0	0
Zm00001eb298200	1611.49	-0.379305	0.136773	-2.77325	0.00555	0.0466027	Peroxidase	Haem peroxidase	#N/A	#N/A	#N/A	#N/A	#N/A	#N/A	#N/A	#N/A
Zm00001eb298480	5388.7	-0.379124	0.0973402	-3.89483	9.82678e-05	0.00187351	Plastocyanin-like domain	Phytocyanin domain	#N/A	#N/A	#N/A	#N/A	#N/A	#N/A	#N/A	#N/A
Zm00001eb151550	3448.52	-0.378945	0.109973	-3.44579	0.000569383	0.00802776	DNA polymerase III, delta subunit	0	no_annotation	AT2G02480.1	STI	AAA-type ATPase family protein	LOC_Os12g10670.1	AAA-type ATPase family protein, putative, expressed	0	0
Zm00001eb424700	1116.55	-0.378477	0.120439	-3.14247	0.00167529	0.0187388
Zm00001eb403260	19181	-0.377663	0.0955503	-3.9525	7.73384e-05	0.00153749	YT521-B-like domain	YTH domain	hypothetical protein LOC100383150	AT3G13460.1	ECT2	evolutionarily conserved C-terminal region 2	LOC_Os03g06240.1	YT521-B-like family domain containing protein, expressed	0	0
Zm00001eb413710	627.793	-0.377531	0.136458	-2.76664	0.00566365	0.0473321	SET domain	SET domain	hypothetical protein LOC100276756	AT2G19640.2	ASHR2,SDG39	ASH1-related protein 2	LOC_Os08g10470.1	histone-lysine N-methyltransferase ASHR2, putative, expressed	0	0
Zm00001eb402510	991.795	-0.377152	0.137164	-2.74964	0.00596611	0.0491802	Protein kinase domain	Protein kinase domain	Putative uncharacterized protein	AT1G20650.1	0	Protein kinase superfamily protein	LOC_Os03g03880.1	protein kinase, putative, expressed	0	0
Zm00001eb197300	1127.56	-0.377103	0.132606	-2.84378	0.00445816	0.0395965	Protein kinase domain	Protein kinase domain	no_annotation	AT4G21410.1	CRK29	cysteine-rich RLK (RECEPTOR-like protein kinase) 29	LOC_Os09g37840.1	carbohydrate binding protein, putative, expressed	0	0
Zm00001eb030570	4369.57	-0.376962	0.0842944	-4.47198	7.75001e-06	0.000202269	G-protein alpha subunit	Guanine nucleotide binding protein (G-protein), alpha subunit	no_annotation	AT2G23460.1	ATXLG1,XLG1	extra-large G-protein 1	LOC_Os12g40190.1	G-protein alpha subunit, putative, expressed	umc1603	0
Zm00001eb002470	1956.64	-0.376659	0.111208	-3.38698	0.000706664	0.00955675	Protein kinase domain	Protein kinase domain	no_annotation	AT1G20650.1	0	Protein kinase superfamily protein	LOC_Os03g03880.1	protein kinase, putative, expressed	0	0
Zm00001eb387030	3197.19	-0.376401	0.0875724	-4.29817	1.72212e-05	0.000412524	Purple acid Phosphatase, N-terminal domain	Purple acid phosphatase, N-terminal	purple acid phosphatase	AT5G34850.1	ATPAP26,PAP26	purple acid phosphatase 26	LOC_Os06g43640.1	Ser/Thr protein phosphatase family protein, putative, expressed	acp1	acid phosphatase1
Zm00001eb147720	3723.66	-0.3762	0.111667	-3.36894	0.000754589	0.0100587	Transport inhibitor response 1 protein domain	Transport inhibitor response 1 domain	LOC100281510	AT2G39940.1	COI1	RNI-like superfamily protein	LOC_Os01g63420.1	OsFBL4 - F-box domain and LRR containing protein, expressed	0	0
Zm00001eb410080	743.604	-0.375726	0.136566	-2.75124	0.00593694	0.0490066	Adaptin N terminal region	Clathrin/coatomer adaptor, adaptin-like, N-terminal	#N/A	#N/A	#N/A	#N/A	#N/A	#N/A	#N/A	#N/A
Zm00001eb205010	2051.8	-0.37482	0.134907	-2.77837	0.00546328	0.0461034	Nucleotidyltransferase domain	Polymerase, nucleotidyl transferase domain	hypothetical protein LOC100280371	AT2G25850.4	PAPS2	poly(A) polymerase 2	LOC_Os02g13400.1	expressed protein	0	0
Zm00001eb328450	2038.69	-0.373622	0.109714	-3.40541	0.000660644	0.00905075	RNA recognition motif. (a.k.a. RRM, RBD, or RNP domain)	RNA recognition motif domain	LOC100285628	AT1G55310.3	ATSCL33,SCL33,SR33	SC35-like splicing factor 33	LOC_Os07g43950.1	RNA recognition motif containing protein, putative, expressed	0	0
Zm00001eb404360	837.692	-0.373198	0.130445	-2.86096	0.0042236	0.0379299	Domain of unknown function (DUF4378)	Domain of unknown function DUF4378	hypothetical protein LOC100192912	AT5G65780.1	ATBCAT-5	branched-chain amino acid aminotransferase 5 / branched-chain amino acid transaminase 5 (BCAT5)	LOC_Os03g01600.1	aminotransferase domain containing protein, putative, expressed	0	0
Zm00001eb345460	2428.67	-0.373164	0.113281	-3.29416	0.000987179	0.0123494
Zm00001eb002030	976.043	-0.373063	0.111394	-3.34903	0.000810939	0.0106321	Leucine rich repeat N-terminal domain	Leucine-rich repeat-containing N-terminal, plant-type	no_annotation	AT1G12460.1	0	Leucine-rich repeat protein kinase family protein	LOC_Os03g03570.2	leucine-rich repeat transmembrane protein kinase, putative, expressed	0	0
Zm00001eb138970	1946.75	-0.372529	0.11526	-3.23209	0.0012289	0.0146798	XS domain	XS domain	no_annotation	AT3G22430.1	0	0	LOC_Os03g06340.1	XS domain containing protein, expressed	0	0
Zm00001eb298080	1043.92	-0.372347	0.124149	-2.99918	0.00270706	0.0272327
Zm00001eb232150	1776.89	-0.371255	0.121831	-3.04728	0.00230919	0.0240192
Zm00001eb155010	2933.18	-0.371179	0.0986773	-3.76154	0.000168869	0.00298438	DIL domain	Dilute domain	no_annotation	0	0	0	LOC_Os11g44890.1	expressed protein	0	0
Zm00001eb178490	3367.57	-0.370076	0.0946755	-3.90889	9.27223e-05	0.00179179	BURP domain	BURP domain	hypothetical protein LOC100279594	AT1G70370.1	PG2	polygalacturonase 2	LOC_Os08g29200.1	BURP domain containing protein, expressed	burp8	BURP domain-containing protein-RD22-like8
Zm00001eb175030	1108.69	-0.369767	0.123058	-3.00482	0.00265734	0.026777
Zm00001eb390970	1716.04	-0.369738	0.109784	-3.36788	0.000757484	0.0100751	Protein of unknown function (DUF632)	Domain of unknown function DUF632	hypothetical protein LOC100279303	AT3G60320.1	0	Protein of unknown function (DUF630 and DUF632)	LOC_Os10g41310.1	DUF630/DUF632 domains containing protein, putative, expressed	0	0
Zm00001eb344980	3004.22	-0.369696	0.0933695	-3.95949	7.51097e-05	0.00149441	Glycosyl hydrolases family 28	Glycoside hydrolase, family 28	LOC100283011 (pco140658), mRNA	AT4G23820.1	0	Pectin lyase-like superfamily protein	LOC_Os05g50960.1	polygalacturonase, putative, expressed	0	0
Zm00001eb095640	955.732	-0.369381	0.120275	-3.07113	0.00213253	0.0225402	Domain of unknown function (DUF4378)	Domain of unknown function DUF4378	no_annotation	AT1G74160.1	0	0	LOC_Os07g01860.1	expressed protein	0	0
Zm00001eb165030	1081.08	-0.369321	0.121735	-3.03382	0.0024148	0.0248345	Protein of unknown function, DUF538	Protein of unknown function DUF538	hypothetical protein LOC100278076	AT1G56580.1	SVB	Protein of unknown function, DUF538	LOC_Os12g37650.1	DUF538 domain containing protein, putative, expressed	0	0
Zm00001eb097130	1303.56	-0.369171	0.104417	-3.53555	0.000406929	0.00611505
Zm00001eb336730	1664.52	-0.368068	0.111033	-3.31493	0.00091666	0.0116971	Protein kinase domain	Protein kinase domain	hypothetical protein LOC100272802	AT1G60800.1	NIK3	NSP-interacting kinase 3	LOC_Os01g07630.1	BRASSINOSTEROID INSENSITIVE 1-associated receptor kinase 1 precursor, putative, expressed	0	0
Zm00001eb126740	1522.56	-0.368058	0.104874	-3.50954	0.000448886	0.00664648
Zm00001eb202200	1797.95	-0.367997	0.108199	-3.40111	0.000671119	0.00916312	Dimerisation domain	Plant methyltransferase dimerisation	LOC100283159	AT4G35160.1	0	O-methyltransferase family protein	LOC_Os05g43940.1	O-methyltransferase, putative, expressed	0	0
Zm00001eb331520	2361.34	-0.367946	0.091106	-4.03866	5.37569e-05	0.00112606	Ubiquitin-activating enzyme E1 FCCH domain	Ubiquitin-activating enzyme E1, FCCH domain	no_annotation	AT5G06460.1	ATUBA2,UBA 2	ubiquitin activating enzyme 2	LOC_Os07g49230.1	ubiquitin-activating enzyme, putative, expressed	0	0
Zm00001eb366440	860.893	-0.36766	0.134062	-2.74246	0.00609801	0.0499261	Universal stress protein family	UspA	hypothetical protein LOC100193959	AT1G44760.1	0	Adenine nucleotide alpha hydrolases-like superfamily protein	LOC_Os01g65440.1	universal stress protein domain containing protein, putative, expressed	0	0
Zm00001eb320600	1445.72	-0.366672	0.105749	-3.46738	0.000525568	0.00757331	Zinc-finger double-stranded RNA-binding	Zinc finger, double-stranded RNA binding	LOC542198	AT2G02080.1	AtIDD4,IDD4	indeterminate(ID)-domain 4	LOC_Os09g38340.1	ZOS9-17 - C2H2 zinc finger protein, expressed	idd7	indeterminate1 domain7
Zm00001eb018090	1810.63	-0.366315	0.105234	-3.48095	0.000499638	0.00725584	Protein phosphatase 2C	PPM-type phosphatase domain	no_annotation	AT2G46920.1	POL	Protein phosphatase 2C family protein	LOC_Os03g25600.1	protein phosphatase 2C, putative, expressed	0	0
Zm00001eb151720	3988.92	-0.366128	0.0942018	-3.88663	0.000101644	0.00192876	Plus-3 domain	Plus-3 domain	no_annotation	0	0	0	LOC_Os01g56780.1	plus-3 domain containing protein, expressed	0	0
Zm00001eb258860	4308.26	-0.366085	0.0901051	-4.06287	4.8473e-05	0.00102783	Domain of unknown function (DUF4378)	Domain of unknown function DUF4378	no_annotation	AT4G28760.1	0	Protein of unknown function (DUF3741)	LOC_Os02g57140.1	expressed protein	0	0
Zm00001eb404720	1679.52	-0.366081	0.123544	-2.96317	0.00304489	0.0297042
Zm00001eb293160	1542.53	-0.36607	0.114548	-3.19579	0.00139449	0.0162438	PPR repeat	Pentatricopeptide repeat	hypothetical protein LOC100279827	AT3G49240.1	emb1796	Pentatricopeptide repeat (PPR) superfamily protein	LOC_Os05g45760.1	EMB1796, putative, expressed	0	0
Zm00001eb216660	4061.56	-0.366047	0.0837151	-4.37254	1.22812e-05	0.000304437	Phosphatidylinositol-4-phosphate 5-Kinase	Phosphatidylinositol-4-phosphate 5-kinase, core	hypothetical protein LOC100216938	AT1G21980.1	ATPIP5K1,ATPIPK1,PIP5K1	phosphatidylinositol-4-phosphate 5-kinase 1	LOC_Os03g49800.1	phosphatidylinositol-4-phosphate 5-kinase, putative, expressed	0	0
Zm00001eb427560	3159.45	-0.365802	0.102685	-3.56237	0.000367521	0.00563715	Domain of unknown function (DUF3490)	NPK1-activating kinesin-like protein, C-terminal	Putative uncharacterized protein	AT2G21300.1	0	ATP binding microtubule motor family protein	LOC_Os04g45580.1	kinesin motor domain containing protein, expressed	krp15	kinesin-related protein15
Zm00001eb163960	1597.4	-0.365714	0.0998182	-3.66381	0.000248496	0.004076
Zm00001eb184290	1080.33	-0.364982	0.112493	-3.24449	0.00117659	0.0142122
Zm00001eb344140	2919.79	-0.364907	0.108865	-3.35191	0.000802565	0.0105529	WD domain, G-beta repeat	WD40 repeat	no_annotation	AT2G46340.1	SPA1	SPA (suppressor of phyA-105) protein family	LOC_Os05g49590.1	suppressor of phythchrome A, putative, expressed	0	0
Zm00001eb368420	1095.33	-0.364539	0.119758	-3.04397	0.0023348	0.0242438	Zinc finger, C3HC4 type (RING finger)	0	LOC100286373	AT3G58030.1	0	RING/U-box superfamily protein	LOC_Os01g61420.1	zinc finger, C3HC4 type domain containing protein, expressed	0	0
Zm00001eb415930	1401.32	-0.363941	0.11607	-3.13553	0.00171543	0.0190825	Paf1	RNA polymerase II associated factor Paf1	no_annotation	AT4G01370.1	ATMPK4,MPK4	MAP kinase 4	LOC_Os08g06060.1	CGMC_MAPKCMGC_2_ERK.13 - CGMC includes CDA, MAPK, GSK3, and CLKC kinases, expressed	0	0
Zm00001eb303060	5147.47	-0.3639	0.101096	-3.59956	0.000318759	0.00502414	Protein tyrosine kinase	Serine-threonine/tyrosine-protein kinase, catalytic domain	hypothetical protein LOC100280191	AT2G41820.1	0	Leucine-rich repeat protein kinase family protein	LOC_Os07g10630.1	expressed protein	0	0
Zm00001eb000590	3382.67	-0.363676	0.0892221	-4.07607	4.58032e-05	0.000978078	N-terminal C2 in EEIG1 and EHBP1 proteins	NT-type C2 domain	no_annotation	AT5G52280.1	0	Myosin heavy chain-related protein	LOC_Os03g01710.1	expressed protein	0	0
Zm00001eb047830	7252.4	-0.362501	0.0919934	-3.94051	8.1307e-05	0.00161109	KIP1-like protein	Protein Networked (NET), actin-binding (NAB) domain	no_annotation	AT1G03080.1	0	kinase interacting (KIP1-like) family protein	LOC_Os10g28610.1	KIP1, putative, expressed	0	0
Zm00001eb186200	751.149	-0.362116	0.127856	-2.83222	0.00462258	0.0407724	Myb/SANT-like DNA-binding domain	0	Putative uncharacterized protein	AT1G76890.2	AT-GT2,GT2	Duplicated homeodomain-like superfamily protein	LOC_Os02g43300.1	expressed protein	thx16	Trihelix-transcription factor 16
Zm00001eb273040	1016.86	-0.362059	0.122269	-2.96116	0.00306481	0.0298631	Arsenite-resistance protein 2	SERRATE/Ars2 , C-terminal	hypothetical protein LOC100382107	AT2G27100.1	SE	C2H2 zinc-finger protein SERRATE (SE)	LOC_Os06g48530.1	ZOS6-09 - C2H2 zinc finger protein, expressed	0	0
Zm00001eb176750	2198.73	-0.361834	0.118491	-3.05369	0.00226045	0.0236443	Formin Homology 2 Domain	Formin, FH2 domain	no_annotation	AT3G32400.1	0	Actin-binding FH2/DRF autoregulatory protein	LOC_Os02g55150.2	formin, putative, expressed	0	0
Zm00001eb078460	952.383	-0.361749	0.124436	-2.90711	0.00364787	0.0339448	ATP synthase E chain	ATP synthase, F0 complex, subunit E, mitochondrial	Putative uncharacterized protein	AT5G15320.1	0	0	LOC_Os04g02670.1	expressed protein	0	0
Zm00001eb129730	1567.37	-0.361381	0.124072	-2.91266	0.00358362	0.0334241
Zm00001eb414690	2763.16	-0.360933	0.0944022	-3.82335	0.000131649	0.00241115	Muniscin C-terminal mu homology domain	Muniscin C-terminal	hypothetical protein LOC100383614	AT5G57460.1	0	0	LOC_Os08g14620.1	expressed protein	0	0
Zm00001eb144430	3300.32	-0.36034	0.105895	-3.40279	0.000667011	0.00912071	U-box domain	U box domain	no_annotation	AT1G24330.1	0	ARM repeat superfamily protein	LOC_Os01g67500.1	armadillo/beta-catenin repeat family protein, putative, expressed	0	0
Zm00001eb219250	832.944	-0.359526	0.12075	-2.97744	0.00290668	0.0287154	Presenilin	Peptidase A22A, presenilin	LOC100285753	AT2G29900.1	PS2	Presenilin-2	LOC_Os03g40700.1	presenilin, putative, expressed	0	0
Zm00001eb030720	796.675	-0.358779	0.123049	-2.91574	0.00354841	0.0331981	GDSL/SGNH-like Acyl-Esterase family found in Pmr5 and Cas1p	PC-Esterase	no_annotation	AT3G55990.1	ESK1,TBL29	Plant protein of unknown function (DUF828)	LOC_Os12g01380.1	proteins of unknown function domain containing protein, expressed	umc1601	0
Zm00001eb050310	1469.04	-0.358469	0.103616	-3.45958	0.000541013	0.00773721
Zm00001eb077780	1324.64	-0.357932	0.116915	-3.06146	0.00220259	0.0231429
Zm00001eb386840	8228.4	-0.356699	0.0851597	-4.1886	2.80686e-05	0.00063645	Protein tyrosine kinase	Serine-threonine/tyrosine-protein kinase, catalytic domain	hypothetical protein LOC100304418	AT3G46920.1	0	Protein kinase superfamily protein with octicosapeptide/Phox/Bem1p domain	LOC_Os06g43840.1	protein kinase domain containing protein, expressed	0	0
Zm00001eb248780	2465.94	-0.356397	0.103693	-3.43705	0.000588094	0.00822798	GATA zinc finger	Zinc finger, GATA-type	GATA zinc finger family protein	AT4G36240.1	GATA7	GATA transcription factor 7	LOC_Os02g43150.1	GATA zinc finger domain containing protein, expressed	gata3	C2C2-GATA-transcription factor 3
Zm00001eb420940	1403.61	-0.355966	0.104089	-3.41983	0.000626603	0.00865298
Zm00001eb058570	1008.06	-0.35586	0.120268	-2.9589	0.00308739	0.0300589
Zm00001eb124320	887.148	-0.355593	0.120997	-2.93886	0.00329421	0.0314896
Zm00001eb060090	3437.8	-0.355521	0.0920613	-3.86178	0.000112562	0.00210621
Zm00001eb390320	1665.04	-0.355401	0.106638	-3.33279	0.000859802	0.0111181	GYF domain 2	GYF domain 2	no_annotation	AT2G26890.1	GRV2,KAM2	DNAJ heat shock N-terminal domain-containing protein	LOC_Os10g42439.1	heat shock protein DnaJ, putative, expressed	0	0
Zm00001eb190510	1780.67	-0.355031	0.105995	-3.34952	0.000809529	0.0106321	Sec1 family	Sec1-like protein	hypothetical protein LOC100280268	AT2G17980.1	ATSLY1	Sec1/munc18-like (SM) proteins superfamily	LOC_Os03g42320.1	Sec1 family transport protein, putative, expressed	0	0
Zm00001eb386160	1944.27	-0.354826	0.0976798	-3.63254	0.000280643	0.00452659	Leucine rich repeat	Leucine-rich repeat	hypothetical protein LOC100274113	AT1G34110.1	0	Leucine-rich receptor-like protein kinase family protein	LOC_Os06g38990.1	receptor-like protein kinase 2 precursor, putative, expressed	0	0
Zm00001eb421180	5849.36	-0.354763	0.101424	-3.49783	0.000469065	0.00690722	Heavy-metal-associated domain	Heavy metal-associated domain, HMA	Putative uncharacterized protein	AT5G50740.3	0	Heavy metal transport/detoxification superfamily protein	LOC_Os02g30650.1	heavy metal-associated domain containing protein, expressed	0	0
Zm00001eb301070	1784.07	-0.354493	0.104358	-3.39689	0.000681557	0.00926903	PHD-finger	Zinc finger, PHD-finger	no_annotation	AT4G14920.1	0	Acyl-CoA N-acyltransferase with RING/FYVE/PHD-type zinc finger protein	LOC_Os07g07690.1	PHD-finger domain containing protein, expressed	phd19	PHD-transcription factor 19
Zm00001eb355010	6225.09	-0.353907	0.0844238	-4.19202	2.76476e-05	0.000627491	Myb-like DNA-binding domain	SANT/Myb domain	hypothetical protein LOC100279451	AT3G52250.1	0	Duplicated homeodomain-like superfamily protein	LOC_Os05g03550.1	MYB family transcription factor, putative, expressed	mybr85	MYB-related-transcription factor 85
Zm00001eb216120	6389.23	-0.353719	0.091059	-3.8845	0.000102539	0.00194118	Leucine Rich repeats (2 copies)	Leucine rich repeat 4	no_annotation	AT1G66150.1	TMK1	transmembrane kinase 1	LOC_Os03g50810.1	receptor protein kinase TMK1 precursor, putative, expressed	0	0
Zm00001eb009430	892.849	-0.353373	0.119902	-2.94717	0.00320698	0.030942	Haemolysin-III related	AdipoR/Haemolysin-III-related	Putative uncharacterized protein	AT4G37680.1	HHP4	heptahelical protein 4	LOC_Os03g13040.1	haemolysin-III, putative, expressed	0	0
Zm00001eb031170	2453.57	-0.352572	0.116645	-3.02259	0.00250617	0.0256097	F-box domain	F-box domain	no_annotation	AT3G54650.1	FBL17	RNI-like superfamily protein	LOC_Os12g40860.1	Leucine Rich Repeat family protein, expressed	umc1323	0
Zm00001eb354910	6207.1	-0.352519	0.104732	-3.3659	0.000762948	0.0101255	Cation efflux family	Cation efflux protein	metal tolerance protein A2	AT3G61940.1	ATMTPA1,MTPA1	Cation efflux family protein	LOC_Os05g03780.1	cation efflux family protein, putative, expressed	0	0
Zm00001eb152180	1463.72	-0.351368	0.101853	-3.44975	0.000561114	0.00794359	RNA recognition motif. (a.k.a. RRM, RBD, or RNP domain)	RNA recognition motif domain	no_annotation	AT1G27750.1	0	nucleic acid binding	LOC_Os01g56000.1	RNA recognition motif containing protein, expressed	0	0
Zm00001eb191680	3251.51	-0.351318	0.085546	-4.10677	4.01225e-05	0.000872169	GPCR-chaperone	Ankyrin repeat domain-containing protein 13	protein binding protein	AT3G04470.1	0	Ankyrin repeat family protein	LOC_Os02g56530.1	ankyrin repeat domain containing protein, expressed	0	0
Zm00001eb289250	715.572	-0.351272	0.124953	-2.81123	0.0049352	0.0428733
Zm00001eb033040	1769.57	-0.350925	0.115383	-3.0414	0.00235479	0.024399	NB-ARC domain	NB-ARC	no_annotation	AT3G07040.1	RPM1,RPS3	NB-ARC domain-containing disease resistance protein	LOC_Os01g70080.1	NB-ARC domain containing protein, expressed	0	0
Zm00001eb420950	1093.99	-0.350564	0.124888	-2.80702	0.00500028	0.0432678	Region in Clathrin and VPS	Clathrin, heavy chain/VPS, 7-fold repeat	hypothetical protein LOC100217064	AT2G05170.1	ATVPS11,VPS11	vacuolar protein sorting 11	LOC_Os04g31390.1	vacuolar protein sorting-associated protein 11, putative, expressed	0	0
Zm00001eb420920	1558.19	-0.350483	0.127401	-2.75103	0.00594082	0.0490219	Exo70 exocyst complex subunit	Exocyst complex component Exo70	hypothetical protein LOC100383608	AT5G50380.1	ATEXO70F1,EXO70F1	exocyst subunit exo70 family protein F1	LOC_Os04g31330.1	exo70 exocyst complex subunit domain containing protein, expressed	0	0
Zm00001eb334440	2038.23	-0.350062	0.107086	-3.26897	0.00107939	0.0132992	Protein kinase domain	Protein kinase domain	Putative uncharacterized protein	0	0	0	0	0	0	0
Zm00001eb331000	1565.19	-0.349968	0.12552	-2.78813	0.00530125	0.0451553	Dof domain, zinc finger	Zinc finger, Dof-type	hypothetical protein LOC100276261	AT3G47500.1	CDF3	cycling DOF factor 3	LOC_Os07g48570.1	expressed protein	dof47	C2C2-Dof-transcription factor 1
Zm00001eb105290	1197.95	-0.349538	0.105046	-3.32747	0.000876387	0.0113084	Permease family	Xanthine/uracil/vitamin C permease	hypothetical protein LOC100279915	AT4G38050.1	0	Xanthine/uracil permease family protein	LOC_Os07g30810.1	nucleobase-ascorbate transporter, putative, expressed	0	0
Zm00001eb199520	1826.27	-0.349217	0.0998503	-3.49741	0.000469808	0.00690974
Zm00001eb091240	5644.08	-0.349192	0.0853882	-4.08946	4.32375e-05	0.000929855	Armadillo/beta-catenin-like repeat	Armadillo	hypothetical protein LOC100216660	AT1G77460.1	0	Armadillo/beta-catenin-like repeat ; C2 calcium/lipid-binding domain (CaLB) protein	LOC_Os11g08090.1	expressed protein	0	0
Zm00001eb350870	3943.16	-0.348711	0.0989849	-3.52287	0.000426907	0.00637567	Ankyrin repeats (3 copies)	Ankyrin repeat-containing domain	no_annotation	AT5G13530.1	KEG	protein kinases;ubiquitin-protein ligases	LOC_Os05g32570.1	RING E3 ligase protein, putative, expressed	0	0
Zm00001eb089670	2343.96	-0.348669	0.115616	-3.01575	0.00256346	0.026059	RING-like zinc finger	Zinc finger, RING-type	#N/A	#N/A	#N/A	#N/A	#N/A	#N/A	#N/A	#N/A
Zm00001eb327760	2705.13	-0.348345	0.0993365	-3.50672	0.000453674	0.00670916	Helicase conserved C-terminal domain	Helicase, C-terminal	no_annotation	AT4G01020.1	0	helicase domain-containing protein / IBR domain-containing protein / zinc finger protein-related	LOC_Os03g17432.1	pre-mRNA-splicing factor ATP-dependent RNA helicase DHX16, putative, expressed	0	0
Zm00001eb236850	9550.99	-0.348328	0.112511	-3.09595	0.00196183	0.0211337	DREPP plasma membrane polypeptide	DREPP family	LOC100283627	AT4G20260.1	ATPCAP1,PCAP1	plasma-membrane associated cation-binding protein 1	LOC_Os02g18410.1	salt stress root protein RS1, putative, expressed	0	0
Zm00001eb117610	5694.53	-0.348251	0.0919813	-3.7861	0.000153029	0.0027425	Leucine Rich repeat	Leucine-rich repeat	hypothetical protein LOC100274894	AT4G20940.1	0	Leucine-rich receptor-like protein kinase family protein	LOC_Os07g05190.1	leucine-rich repeat family protein, putative, expressed	pan2	pangloss2
Zm00001eb008830	1705.96	-0.348236	0.11026	-3.15831	0.00158684	0.0179823	CRAL/TRIO domain	CRAL-TRIO lipid binding domain	hypothetical protein LOC100279446	AT1G05370.1	0	Sec14p-like phosphatidylinositol transfer family protein	LOC_Os03g11950.1	SEC14 cytosolic factor family protein, putative, expressed	0	0
Zm00001eb183710	1235.52	-0.348132	0.120758	-2.88289	0.00394047	0.0360336	Glycosyltransferase family 17	Glycosyl transferase, family 17	N-acetylglucosaminyltransferase III	AT3G27540.1	0	beta-1,4-N-acetylglucosaminyltransferase family protein	LOC_Os02g38140.2	glycosyl transferase family 17 protein, putative, expressed	0	0
Zm00001eb302950	10221.9	-0.347594	0.107338	-3.23833	0.00120234	0.0144845	Neprosin activation peptide	Neprosin activation peptide	hypothetical protein LOC100279515	AT1G55360.1	0	Protein of Unknown Function (DUF239)	LOC_Os07g10530.1	carboxyl-terminal peptidase, putative, expressed	0	0
Zm00001eb146130	1370.99	-0.346754	0.10563	-3.28272	0.00102812	0.0127758	Universal stress protein family	UspA	LOC100284725	AT1G44760.1	0	Adenine nucleotide alpha hydrolases-like superfamily protein	LOC_Os01g65440.1	universal stress protein domain containing protein, putative, expressed	0	0
Zm00001eb127670	3951.67	-0.346504	0.100967	-3.43184	0.0005995	0.00834539	ADP-ribosylation factor family	Small GTPase superfamily, ARF/SAR type	hypothetical protein LOC542172	AT4G02080.1	ASAR1,ATSAR2,ATSARA1C,SAR2	secretion-associated RAS super family 2	LOC_Os01g15010.1	miro, putative, expressed	0	0
Zm00001eb406570	31597.9	-0.346365	0.0965546	-3.58725	0.000334186	0.00519955	Ring finger domain	Zinc finger, RING-type	pop3 peptide	AT5G22580.1	0	Stress responsive A/B Barrel Domain	LOC_Os11g05290.1	stress responsive A/B Barrel domain containing protein, expressed	0	0
Zm00001eb316100	2753.76	-0.3462	0.0942531	-3.67309	0.000239631	0.00396555	Protein kinase domain	Protein kinase domain	Putative uncharacterized protein	AT5G47750.1	D6PKL2,PK5	D6 protein kinase like 2	LOC_Os09g30150.1	AGC_PVPK_like_kin82y.16 - ACG kinases include homologs to PKA, PKG and PKC, expressed	0	0
Zm00001eb021530	1702.74	-0.345823	0.117288	-2.94849	0.00319333	0.0308544	Subtilase family	Peptidase S8/S53 domain	Subtilisin-like protease	AT1G04110.1	SDD1	Subtilase family protein	LOC_Os10g38080.1	OsSub61 - Putative Subtilisin homologue, expressed	0	0
Zm00001eb044090	3846.51	-0.345487	0.090755	-3.80681	0.000140773	0.00255121	N-terminal C2 in EEIG1 and EHBP1 proteins	NT-type C2 domain	#N/A	#N/A	#N/A	#N/A	#N/A	#N/A	#N/A	#N/A
Zm00001eb274180	1659.75	-0.345193	0.115149	-2.99781	0.00271927	0.0273215	Nucleotidyltransferase domain	Polymerase, nucleotidyl transferase domain	no_annotation	AT4G00060.1	MEE44	Nucleotidyltransferase family protein	LOC_Os06g45800.1	PAP/25A associated domain containing protein, putative, expressed	0	0
Zm00001eb320610	880.378	-0.344787	0.117025	-2.94628	0.00321625	0.0309769	Zinc finger, C3HC4 type (RING finger)	0	no_annotation	AT1G03365.1	0	RING/U-box superfamily protein	LOC_Os05g04950.1	protein binding protein, putative, expressed	0	0
Zm00001eb077880	2834.46	-0.344305	0.0897875	-3.83467	0.000125733	0.00232568	GDSL-like Lipase/Acylhydrolase	GDSL lipase/esterase	hypothetical protein LOC100273386	AT3G04290.1	ATLTL1,LTL1	Li-tolerant lipase 1	LOC_Os04g42860.1	GDSL-like lipase/acylhydrolase, putative, expressed	0	0
Zm00001eb289670	1295.86	-0.343783	0.122364	-2.80951	0.00496177	0.0430578	Fasciclin domain	FAS1 domain	no_annotation	AT2G01480.1	0	O-fucosyltransferase family protein	LOC_Os05g38490.1	growth regulator related protein, putative, expressed	0	0
Zm00001eb073370	10338.6	-0.343663	0.0878213	-3.91321	9.10771e-05	0.00176848	Leucine rich repeat	Leucine-rich repeat	no_annotation	AT4G36180.1	0	Leucine-rich receptor-like protein kinase family protein	LOC_Os04g48760.1	leucine-rich repeat family protein, putative, expressed	0	0
Zm00001eb305960	1607.71	-0.343557	0.110152	-3.11894	0.00181505	0.0199606	IQ calmodulin-binding motif	IQ motif, EF-hand binding site	no_annotation	AT3G58160.1	ATMYOS3,ATXIJ,MYA3,XI-16,XIJ	P-loop containing nucleoside triphosphate hydrolases superfamily protein	LOC_Os03g64290.1	myosin, putative, expressed	0	0
Zm00001eb169190	884.296	-0.343152	0.117771	-2.91372	0.00357155	0.033363	AAA+ lid domain	AAA ATPase, AAA+ lid domain	Putative uncharacterized protein	AT3G56690.1	CIP111	Cam interacting protein 111	LOC_Os11g11340.1	CIP111, putative, expressed	0	0
Zm00001eb404020	1833.46	-0.342558	0.115452	-2.9671	0.00300619	0.0294579	Sugar-tranasporters, 12 TM	Molybdate-anion transporter	major Facilitator superfamily protein	AT1G64650.1	0	Major facilitator superfamily protein	LOC_Os03g02380.1	major facilitator superfamily domain-containing protein 5, putative, expressed	0	0
Zm00001eb380630	828.535	-0.342373	0.120819	-2.83378	0.00460014	0.0406041	Ring finger domain	Zinc finger, RING-type	PHD-finger family protein	AT3G05670.1	0	RING/U-box protein	LOC_Os06g17280.1	PHD-finger family protein, expressed	phd27	PHD-transcription factor 27
Zm00001eb423320	982.141	-0.342363	0.115544	-2.96305	0.00304605	0.0297042
Zm00001eb336650	4210.11	-0.342106	0.0974139	-3.51189	0.000444939	0.00660421	Leucine Rich Repeat	Leucine-rich repeat	no_annotation	AT5G56040.2	0	Leucine-rich receptor-like protein kinase family protein	LOC_Os01g07560.1	receptor-like protein kinase 2 precursor, putative, expressed	0	0
Zm00001eb186100	4517.41	-0.341902	0.122641	-2.78783	0.00530623	0.0451561	Tetratricopeptide repeat	Tetratricopeptide repeat 1	Putative uncharacterized protein	AT1G62740.1	0	stress-inducible protein, putative	LOC_Os02g43020.1	heat shock protein STI, putative, expressed	0	0
Zm00001eb328850	10790.3	-0.341396	0.0802142	-4.25605	2.08071e-05	0.000489695	Sec63 Brl domain	Sec63 domain	no_annotation	AT1G20960.1	emb1507	U5 small nuclear ribonucleoprotein helicase, putative	LOC_Os02g01880.1	U5 small nuclear ribonucleoprotein 200 kDa helicase, putative, expressed	0	0
Zm00001eb426600	1040.63	-0.341218	0.122354	-2.78878	0.0052907	0.0451192
Zm00001eb107370	1493.45	-0.340944	0.106587	-3.19873	0.00138032	0.0161047	GDP-fucose protein O-fucosyltransferase	GDP-fucose protein O-fucosyltransferase	Putative uncharacterized protein	AT1G17270.1	0	O-fucosyltransferase family protein	LOC_Os07g38490.1	GDP-fucose protein-O-fucosyltransferase 2, putative, expressed	0	0
Zm00001eb299510	5027.19	-0.340709	0.0944211	-3.6084	0.000308096	0.00488471	Leucine rich repeat	Leucine-rich repeat	hypothetical protein LOC100383797	AT5G65700.1	BAM1	Leucine-rich receptor-like protein kinase family protein	LOC_Os07g04190.1	receptor protein kinase CLAVATA1 precursor, putative, expressed	0	0
Zm00001eb142830	1855.6	-0.339774	0.103717	-3.27597	0.00105301	0.0130315	RNA polymerase II-binding domain.	RNA polymerase II-binding domain	hypothetical protein LOC100384037	AT3G26990.1	0	ENTH/VHS family protein	LOC_Os01g70060.1	protein of unknown function, DUF618 domain containing protein, expressed	0	0
Zm00001eb324640	1002.54	-0.339693	0.11827	-2.87218	0.00407645	0.0369019
Zm00001eb432130	7818.09	-0.339631	0.104908	-3.23741	0.0012062	0.0145044	Filament-like plant protein, long coiled-coil	Filament-like plant protein	#N/A	#N/A	#N/A	#N/A	#N/A	#N/A	#N/A	#N/A
Zm00001eb339010	2027.03	-0.339183	0.101281	-3.34894	0.000811226	0.0106321
Zm00001eb060390	5940.48	-0.338023	0.0915893	-3.69064	0.000223692	0.00377143	Protein tyrosine kinase	Serine-threonine/tyrosine-protein kinase, catalytic domain	Putative uncharacterized protein	AT3G03770.1	0	Leucine-rich repeat protein kinase family protein	LOC_Os03g57780.1	protein kinase, putative, expressed	mmp195g	0
Zm00001eb017430	2207.02	-0.337447	0.112801	-2.99152	0.00277592	0.0277752	PWWP domain	PWWP domain	no_annotation	AT1G03140.1	0	splicing factor Prp18 family protein	LOC_Os07g38420.1	pre-mRNA-splicing factor, putative, expressed	0	0
Zm00001eb190620	5485.52	-0.336784	0.0936412	-3.59654	0.000322474	0.00506948	Cell morphogenesis C-terminal	Cell morphogenesis protein C-terminal	no_annotation	0	0	0	0	0	0	0
Zm00001eb362840	1556.84	-0.335802	0.102084	-3.28945	0.00100383	0.0125448	Unstructured region between BRX_N and BRX domain	0	no_annotation	AT5G19420.1	0	Regulator of chromosome condensation (RCC1) family with FYVE zinc finger domain	LOC_Os01g72320.1	FYVE zinc finger domain containing protein, expressed	0	0
Zm00001eb326610	4036.69	-0.335801	0.108156	-3.10479	0.00190417	0.0207147	C2 domain of PTEN tumour-suppressor protein	Tensin phosphatase, C2 domain	no_annotation	AT5G07740.1	0	actin binding	LOC_Os02g55150.1	formin, putative, expressed	0	0
Zm00001eb313530	4178.04	-0.335644	0.0916067	-3.66397	0.000248336	0.004076	Glycosyltransferase like family 2	0	hypothetical protein LOC100194288	AT4G31590.1	ATCSLC05,ATCSLC5,CSLC05,CSLC5	Cellulose-synthase-like C5	LOC_Os09g25900.1	CSLC2 - cellulose synthase-like family C, expressed	0	0
Zm00001eb158370	3018.15	-0.335315	0.107501	-3.11918	0.00181357	0.0199534	Ras family	Small GTPase	#N/A	#N/A	#N/A	#N/A	#N/A	#N/A	#N/A	#N/A
Zm00001eb399890	3280.54	-0.334696	0.0967609	-3.459	0.00054219	0.00774823	Leucine rich repeat N-terminal domain	Leucine-rich repeat-containing N-terminal, plant-type	atypical receptor-like kinase MARK	AT1G48480.1	RKL1	receptor-like kinase 1	LOC_Os03g12250.1	atypical receptor-like kinase MARK, putative, expressed	0	0
Zm00001eb149330	1257.83	-0.33469	0.106703	-3.13666	0.00170884	0.0190524	GAT domain	GAT domain	no_annotation	AT2G38410.1	0	ENTH/VHS/GAT family protein	LOC_Os01g61030.1	VHS and GAT domain containing protein, expressed	0	0
Zm00001eb047890	1767.39	-0.334444	0.109331	-3.059	0.00222079	0.0232798	Proline-rich nuclear receptor coactivator motif	0	hypothetical protein LOC100275555	AT4G02715.1	0	0	LOC_Os10g28710.1	expressed protein	0	0
Zm00001eb399900	4100.3	-0.334346	0.0855676	-3.90739	9.32994e-05	0.00180151	Leucine rich repeat N-terminal domain	Leucine-rich repeat-containing N-terminal, plant-type	no_annotation	AT1G48480.1	RKL1	receptor-like kinase 1	LOC_Os03g12250.1	atypical receptor-like kinase MARK, putative, expressed	0	0
Zm00001eb307290	3847.46	-0.334206	0.0956452	-3.49423	0.000475436	0.00697133	Domain of unknown function (DUF4378)	Domain of unknown function DUF4378	hypothetical protein LOC100279500	AT1G74160.1	0	0	LOC_Os07g01860.1	expressed protein	0	0
Zm00001eb101750	54056.9	-0.333821	0.0998665	-3.34267	0.000829755	0.0108055	Hsp90 protein	Heat shock protein Hsp90 family	no_annotation	AT5G56000.1	AtHsp90.4,Hsp81.4	HEAT SHOCK PROTEIN 81.4	LOC_Os09g30412.1	heat shock protein, putative, expressed	pza03529	0
Zm00001eb406310	1235.51	-0.333447	0.107995	-3.08763	0.0020176	0.0215991
Zm00001eb359130	3266.82	-0.333272	0.095344	-3.49547	0.000473224	0.00694489	Secretory pathway protein Sec39	Sec39 domain	hypothetical protein LOC100193870	AT5G24350.1	0	0	LOC_Os12g13150.1	expressed protein	0	0
Zm00001eb033700	1287.16	-0.333156	0.111992	-2.97483	0.00293154	0.0289052	RNA recognition motif. (a.k.a. RRM, RBD, or RNP domain)	RNA recognition motif domain	no_annotation	AT5G55670.1	0	RNA-binding (RRM/RBD/RNP motifs) family protein	LOC_Os04g39250.1	RNA recognition motif family protein, expressed	0	0
Zm00001eb336590	2067.69	-0.333067	0.102476	-3.25018	0.00115332	0.0140148	UBA-like domain (DUF1421)	UBA-like domain DUF1421	LOC100281396	AT3G01560.1	0	Protein of unknown function (DUF1421)	LOC_Os01g07520.1	proline-rich family protein, putative, expressed	0	0
Zm00001eb163070	2519.31	-0.3328	0.094325	-3.52822	0.000418358	0.00625959	Nucleoporin autopeptidase	Peptidase S59, nucleoporin	Putative uncharacterized protein	AT1G10390.1	0	Nucleoporin autopeptidase	LOC_Os12g06890.1	OsNucAP3 - Putative Nucleoporin Autopeptidase homologue, expressed	0	0
Zm00001eb284700	1354.66	-0.33227	0.121153	-2.74257	0.00609614	0.0499261	Protein tyrosine kinase	Serine-threonine/tyrosine-protein kinase, catalytic domain	receptor protein kinase PERK1 (LOC100281684), mRNA	AT3G24550.1	ATPERK1,PERK1	proline extensin-like receptor kinase 1	LOC_Os01g12720.1	protein kinase domain containing protein, expressed	PCO134814	0
Zm00001eb286990	911.367	-0.331985	0.119618	-2.77536	0.00551402	0.0464117	Protein kinase domain	Protein kinase domain	no_annotation	AT3G51990.1	0	Protein kinase superfamily protein	LOC_Os05g32170.1	TKL_IRAK_CR4L.5 - The CR4L subfamily has homology with Crinkly4, expressed	0	0
Zm00001eb253900	1584.92	-0.331968	0.111964	-2.96496	0.00302727	0.0296021	Oligonucleotide/oligosaccharide-binding (OB)-fold	Domain of unknown function DUF1605	no_annotation	AT1G33390.1	ATFAS4,FAS4	RNA helicase family protein	LOC_Os03g17432.1	pre-mRNA-splicing factor ATP-dependent RNA helicase DHX16, putative, expressed	0	0
Zm00001eb419130	2003.73	-0.331874	0.114987	-2.8862	0.0038993	0.0358161	BRCA2, helical	Breast cancer type 2 susceptibility protein, helical domain	no_annotation	AT5G01630.1	ATBRCA2(V),BRCA2(V),BRCA2B	BRCA2-like B	LOC_Os01g07110.1	BRCA2 repeat family protein, expressed	0	0
Zm00001eb215610	1124.08	-0.331842	0.118503	-2.80028	0.00510581	0.0438516	Helix-loop-helix DNA-binding domain	Myc-type, basic helix-loop-helix (bHLH) domain	no_annotation	AT1G68920.3	0	basic helix-loop-helix (bHLH) DNA-binding superfamily protein	LOC_Os03g51910.1	basic helix-loop-helix protein, putative, expressed	bhlh154	bHLH-transcription factor 154
Zm00001eb208060	3576.32	-0.331565	0.0915592	-3.62132	0.000293104	0.00469627	Splicing factor 3B subunit 1	Splicing factor 3B subunit 1	no_annotation	AT5G64270.1	0	splicing factor, putative	LOC_Os02g05310.1	splicing factor 3B subunit 1, putative, expressed	0	0
Zm00001eb271040	1225.29	-0.331381	0.11886	-2.788	0.00530346	0.0451553
Zm00001eb000520	5206.04	-0.331017	0.0880429	-3.75972	0.000170103	0.00299743	Transcription mediator complex subunit Med12	Mediator complex, subunit Med12	no_annotation	AT4G00450.1	CCT,CRP	RNA polymerase II transcription mediators	LOC_Os07g45400.1	expressed protein	polm1	polymerase II transcription-mediator1
Zm00001eb289030	5895.48	-0.33082	0.0926917	-3.56903	0.000358304	0.005511	RRM in Demeter	Demeter, RRM-fold domain	no_annotation	AT2G36490.1	DML1,ROS1	demeter-like 1	LOC_Os05g37410.1	hhH-GPD superfamily base excision DNA repair protein, expressed	GRMZM2G131756	0
Zm00001eb120900	2318.17	-0.330729	0.106728	-3.0988	0.00194304	0.0209959	Type I phosphodiesterase / nucleotide pyrophosphatase	Type I phosphodiesterase/nucleotide pyrophosphatase/phosphate transferase	LOC100280465	AT4G29680.1	0	Alkaline-phosphatase-like family protein	LOC_Os01g10020.1	ectonucleotide pyrophosphatase/phosphodiesterase family member 1, putative, expressed	0	0
Zm00001eb161270	1737.44	-0.330597	0.115908	-2.85224	0.00434124	0.0386574	PPR repeat	Pentatricopeptide repeat	hypothetical protein LOC100279583	AT3G49240.1	emb1796	Pentatricopeptide repeat (PPR) superfamily protein	LOC_Os11g24570.1	PPR repeat domain containing protein, putative, expressed	0	0
Zm00001eb249940	11445.6	-0.330566	0.103065	-3.20735	0.00133965	0.0157109	Major intrinsic protein	Major intrinsic protein	Aquaporin PIP1-2 (Plasma membrane intrinsic protein 1-2)(ZmPIP1-2)(ZmPIP1;2)(ZmPIP1b)	AT4G00430.1	PIP1;4,PIP1E,TMP-C	plasma membrane intrinsic protein 1;4	LOC_Os02g44630.1	aquaporin protein, putative, expressed	pip1b	plasma membrane intrinsic protein1
Zm00001eb320420	1609.33	-0.330333	0.0992298	-3.32897	0.000871685	0.0112598
Zm00001eb424780	1233.75	-0.330287	0.112868	-2.9263	0.00343015	0.0323796	Protein of unknown function (DUF295)	Domain unknown function DUF295	hypothetical protein LOC100383053	AT1G57790.1	0	F-box family protein	LOC_Os04g39660.1	OsFBDUF22 - F-box and DUF domain containing protein, expressed	0	0
Zm00001eb320760	1682.95	-0.329832	0.102884	-3.20585	0.00134666	0.0157701
Zm00001eb289390	1275.52	-0.329719	0.106313	-3.10141	0.00192604	0.0208868	RING-variant domain	Zinc finger, RING-CH-type	zinc finger, C3HC4 type family protein	AT5G05830.1	0	RING/FYVE/PHD zinc finger superfamily protein	LOC_Os05g37900.1	zinc finger, C3HC4 type domain containing protein, expressed	0	0
Zm00001eb113170	1803.07	-0.32947	0.0996431	-3.3065	0.000944685	0.0119476	Serine carboxypeptidase	Peptidase S10, serine carboxypeptidase	LOC100285107	AT1G28110.1	SCPL45	serine carboxypeptidase-like 45	LOC_Os11g31980.1	OsSCP63 - Putative Serine Carboxypeptidase homologue, expressed	0	0
Zm00001eb098460	3699.75	-0.328738	0.0953855	-3.44641	0.000568082	0.00801409	Plant family of unknown function (DUF810)	0	no_annotation	AT2G20010.2	0	Protein of unknown function (DUF810)	LOC_Os09g17760.1	expressed protein	0	0
Zm00001eb220400	3820.28	-0.328332	0.0872308	-3.76394	0.000167256	0.00296236	Plus-3 domain	Plus-3 domain	no_annotation	AT2G16485.1	0	nucleic acid binding;zinc ion binding;DNA binding	LOC_Os10g36810.1	plus-3 domain containing protein, putative, expressed	0	0
Zm00001eb228700	11457.5	-0.328129	0.100298	-3.27155	0.00106961	0.0132161	1,3-beta-glucan synthase component	Glycosyl transferase, family 48	no_annotation	AT5G13000.1	ATGSL12,gsl12	glucan synthase-like 12	LOC_Os06g51270.1	1,3-beta-glucan synthase component domain containing protein, expressed	0	0
Zm00001eb251920	3433.81	-0.327828	0.0949857	-3.45134	0.000557818	0.00791232	PRONE (Plant-specific Rop nucleotide exchanger)	PRONE domain	hypothetical protein LOC100191505	AT1G31650.1	ATROPGEF14,ROPGEF14	RHO guanyl-nucleotide exchange factor 14	LOC_Os02g47420.1	ATROPGEF7/ROPGEF7, putative, expressed	0	0
Zm00001eb018850	3274.78	-0.327316	0.104398	-3.13525	0.00171706	0.0190825
Zm00001eb364080	3172.33	-0.326822	0.0971969	-3.36247	0.000772486	0.0102296	GYF domain	GYF domain	no_annotation	AT1G27430.1	0	GYF domain-containing protein	LOC_Os01g69990.1	GYF domain containing protein, putative, expressed	0	0
Zm00001eb216610	4676.09	-0.326793	0.0946148	-3.45393	0.00055248	0.00785508	Transcriptional regulator DELLA protein N terminal	Transcriptional factor DELLA, N-terminal	Dwarf plant9 Fragment	AT2G01570.1	RGA,RGA1	GRAS family transcription factor family protein	LOC_Os03g49990.1	GRAS family transcription factor domain containing protein, expressed	pzb00079	0
Zm00001eb124170	5129.93	-0.325739	0.111704	-2.9161	0.00354443	0.0331736	Transferase family	Transferase	hypothetical protein LOC100279982	AT5G48930.1	HCT	hydroxycinnamoyl-CoA shikimate/quinate hydroxycinnamoyl transferase	LOC_Os08g43040.1	transferase family protein, putative, expressed	0	0
Zm00001eb135720	7526.84	-0.325585	0.0904506	-3.59959	0.000318725	0.00502414	KIP1-like protein	Protein Networked (NET), actin-binding (NAB) domain	hypothetical protein LOC100272971	AT3G22790.1	0	Kinase interacting (KIP1-like) family protein	LOC_Os12g41200.1	KIP1, putative, expressed	0	0
Zm00001eb265660	4830.9	-0.325458	0.0865826	-3.75893	0.000170644	0.00300477	Kinesin motor domain	Kinesin motor domain	hypothetical protein LOC100191898	AT3G45850.1	0	P-loop containing nucleoside triphosphate hydrolases superfamily protein	LOC_Os05g02670.1	kinesin motor domain containing protein, putative, expressed	0	0
Zm00001eb228680	1346.56	-0.325373	0.107256	-3.0336	0.00241655	0.0248345
Zm00001eb168870	2994.67	-0.324868	0.0952738	-3.40984	0.000650021	0.00894574	B3 DNA binding domain	B3 DNA binding domain	hypothetical protein LOC100192062	AT3G18990.1	REM39,VRN1	AP2/B3-like transcriptional factor family protein	LOC_Os11g09160.1	B3 DNA binding domain containing protein, expressed	abi36	ABI3-VP1-transcription factor 36
Zm00001eb135930	1891.93	-0.324696	0.0989442	-3.28161	0.00103217	0.0128122	G-patch domain	G-patch domain	hypothetical protein LOC100216762	AT4G24440.1	0	transcription initiation factor IIA gamma chain / TFIIA-gamma (TFIIA-S)	LOC_Os01g73890.1	transcription initiation factor IIA gamma chain, putative, expressed	0	0
Zm00001eb080920	3237.55	-0.324638	0.0989645	-3.28035	0.0010368	0.012856
Zm00001eb056050	5390.91	-0.324427	0.0915383	-3.54416	0.00039386	0.00596411	WRC	WRC domain	LOC100285734	AT2G22840.1	AtGRF1,GRF1	growth-regulating factor 1	LOC_Os03g51970.1	growth-regulating factor, putative, expressed	grftf1	GRF-transcription factor 1
Zm00001eb031270	3955.89	-0.324086	0.0978266	-3.31286	0.00092347	0.0117592	Protein kinase domain	Protein kinase domain	Putative uncharacterized protein	AT3G04810.1	ATNEK2,NEK2	NIMA-related kinase 2	LOC_Os12g41180.1	LSTK-1-like kinase, putative, expressed	umc1386b	0
Zm00001eb112170	3425.52	-0.32406	0.108956	-2.97424	0.00293718	0.0289458	Leucine Rich repeat	Leucine-rich repeat	hypothetical protein LOC100384637	AT5G65700.1	BAM1	Leucine-rich receptor-like protein kinase family protein	LOC_Os11g12620.1	receptor protein kinase CLAVATA1 precursor, putative, expressed	0	0
Zm00001eb351980	2214.52	-0.323996	0.117607	-2.75492	0.00587071	0.0487163	Weak chloroplast movement under blue light	WEB family	hypothetical protein LOC100383661	AT2G38370.1	0	Plant protein of unknown function (DUF827)	LOC_Os05g39840.1	expressed protein	0	0
Zm00001eb107400	1321.82	-0.323837	0.116867	-2.771	0.00558851	0.0468804	Protein tyrosine kinase	Serine-threonine/tyrosine-protein kinase, catalytic domain	hypothetical protein LOC100273552	AT3G04910.1	ATWNK1,WNK1,ZIK4	with no lysine (K) kinase 1	LOC_Os07g38530.1	STE_PAK_Ste20_Slob_Wnk.4 - STE kinases include homologs to sterile 7, sterile 11 and sterile 20 from yeast, expressed	mkkk27	MAP kinase kinase kinase27
Zm00001eb194940	1289.45	-0.323698	0.115066	-2.81315	0.00490581	0.04271	RNA recognition motif. (a.k.a. RRM, RBD, or RNP domain)	RNA recognition motif domain	hypothetical protein LOC100384257	AT5G60170.2	0	RNA binding (RRM/RBD/RNP motifs) family protein	LOC_Os12g01190.2	RNA recognition motif containing protein, putative, expressed	0	0
Zm00001eb252180	2232.16	-0.323474	0.0980949	-3.29756	0.000975285	0.0122641	ZF-HD protein dimerisation region	ZF-HD homeobox protein, Cys/His-rich dimerisation domain	hypothetical protein LOC100279191 (LOC100279191), mRNA	AT4G24660.1	ATHB22,HB22,MEE68	homeobox protein 22	LOC_Os02g47770.1	ZF-HD protein dimerisation region containing protein, expressed	zhd12	ZF-HD-transcription factor 12
Zm00001eb225830	2382	-0.323344	0.102688	-3.1488	0.00163942	0.0184441	Polysaccharide biosynthesis	Polysaccharide biosynthesis domain	Putative uncharacterized protein	AT3G50220.1	0	Protein of unknown function (DUF579)	LOC_Os06g47310.1	plant-specific domain TIGR01627 family protein, expressed	0	0
Zm00001eb122990	1599.89	-0.323313	0.105358	-3.06871	0.00214985	0.0227034	UBA-like domain (DUF1421)	UBA-like domain DUF1421	hypothetical protein LOC100272723	AT3G01560.1	0	Protein of unknown function (DUF1421)	LOC_Os01g07520.1	proline-rich family protein, putative, expressed	0	0
Zm00001eb173420	1283.3	-0.323276	0.113835	-2.83985	0.00451346	0.0399702	Protein phosphatase 2A regulatory B subunit (B56 family)	Protein phosphatase 2A, regulatory B subunit, B56	hypothetical protein LOC100279734	AT4G15415.1	ATB\' GAMMA	Protein phosphatase 2A regulatory B subunit family protein	LOC_Os01g08310.1	serine/threonine protein phosphatase 2A 59 kDa regulatory subunit Bgamma isoform, putative, expressed	0	0
Zm00001eb125230	1332.47	-0.322423	0.102029	-3.16011	0.00157708	0.0178883	DUF761-associated sequence motif	DUF3741-associated sequence motif	no_annotation	AT1G67040.1	0	0	LOC_Os01g04160.1	expressed protein	0	0
Zm00001eb024900	6002.35	-0.322142	0.0962078	-3.3484	0.000812811	0.0106471
Zm00001eb059050	7838.55	-0.322107	0.0889967	-3.61932	0.000295379	0.00472333	Leucine rich repeat N-terminal domain	Leucine-rich repeat-containing N-terminal, plant-type	no_annotation	AT5G65700.1	BAM1	Leucine-rich receptor-like protein kinase family protein	LOC_Os03g56270.1	receptor protein kinase CLAVATA1 precursor, putative, expressed	0	0
Zm00001eb326590	1830.97	-0.322035	0.0985618	-3.26734	0.00108563	0.0133464	DHHC palmitoyltransferase	Palmitoyltransferase, DHHC domain	hypothetical protein LOC100194215	AT1G69420.1	0	DHHC-type zinc finger family protein	LOC_Os03g11110.1	zinc finger family protein, putative, expressed	0	0
Zm00001eb285840	7521.83	-0.322033	0.107861	-2.98564	0.00282988	0.0281638	Phosphatidylinositol 3- and 4-kinase	Phosphatidylinositol 3-/4-kinase, catalytic domain	no_annotation	AT1G50030.1	TOR	target of rapamycin	LOC_Os03g52794.1	phosphatidylinositol kinase, putative, expressed	0	0
Zm00001eb021340	1694.96	-0.321497	0.104384	-3.07995	0.00207035	0.0220372	Protein kinase domain	Protein kinase domain	no_annotation	AT4G00720.1	ASKTHETA,ATSK32,SK32	shaggy-like protein kinase 32	LOC_Os10g37740.1	CGMC_GSK.9 - CGMC includes CDA, MAPK, GSK3, and CLKC kinases, expressed	0	0
Zm00001eb027830	1830.03	-0.321298	0.0950496	-3.38032	0.000724026	0.00975204	Sec1 family	Sec1-like protein	hypothetical protein LOC100382068	AT2G17980.1	ATSLY1	Sec1/munc18-like (SM) proteins superfamily	LOC_Os03g42320.1	Sec1 family transport protein, putative, expressed	0	0
Zm00001eb281360	3723.54	-0.320882	0.0867323	-3.69968	0.000215872	0.00365231	Glycosyltransferase family 92	Glycosyltransferase family 92	hypothetical protein LOC100275601	AT2G33570.1	0	Domain of unknown function (DUF23)	LOC_Os06g22330.1	expressed protein	0	0
Zm00001eb327470	4673.03	-0.320757	0.0893513	-3.58984	0.000330881	0.00516473
Zm00001eb264110	1346.31	-0.320117	0.109743	-2.91697	0.00353448	0.0330933
Zm00001eb058300	983.647	-0.319901	0.112502	-2.84352	0.00446187	0.0396003	QWRF family	QWRF family	no_annotation	AT1G49890.1	0	Family of unknown function (DUF566)	LOC_Os03g55470.1	expressed protein	0	0
Zm00001eb317490	1928.41	-0.319293	0.0997268	-3.20168	0.00136629	0.0159691
Zm00001eb214090	1172.74	-0.319109	0.108473	-2.94182	0.00326293	0.031277
Zm00001eb055450	5048.96	-0.318563	0.0865909	-3.67894	0.000234204	0.00389798	Protein kinase domain	Protein kinase domain	hypothetical protein LOC100381461 (LOC100381461), mRNA	AT1G73460.1	0	Protein kinase superfamily protein	LOC_Os03g51020.1	expressed protein	0	0
Zm00001eb227180	1138.24	-0.318126	0.110798	-2.87123	0.00408879	0.0369534	SBP domain	SBP domain	squamosa promoter-binding-like protein 11	0	0	0	LOC_Os06g49010.1	OsSPL12 - SBP-box gene family member, expressed	sbp25	SBP-transcription factor 25
Zm00001eb095790	1558.38	-0.318112	0.111107	-2.86311	0.00419504	0.0377585	Transferase family	Transferase	hypothetical protein LOC100272672	AT1G03495.1	0	HXXXD-type acyl-transferase family protein	LOC_Os02g57480.1	transferase family protein, putative, expressed	0	0
Zm00001eb196380	2233.62	-0.317694	0.0963604	-3.29694	0.000977443	0.0122848	Cation transporter/ATPase, N-terminus	Cation-transporting P-type ATPase, N-terminal	no_annotation	AT3G57330.1	ACA11	autoinhibited Ca2+-ATPase 11	LOC_Os12g04220.1	calcium-transporting ATPase, plasma membrane-type, putative, expressed	0	0
Zm00001eb239520	6133.87	-0.317251	0.0929697	-3.41242	0.000643894	0.00887151	Sugar (and other) transporter	Major facilitator, sugar transporter-like	no_annotation	AT4G35300.1	TMT2	tonoplast monosaccharide transporter2	LOC_Os02g13560.1	transporter family protein, putative, expressed	pza00270	0
Zm00001eb277000	2134.34	-0.316994	0.0921388	-3.4404	0.00058085	0.00815617	Acyl-ATP thioesterase	Acyl-ACP-thioesterase, N-terminal	myristoyl-acyl carrier protein thioesterase	AT1G08510.1	FATB	fatty acyl-ACP thioesterases B	LOC_Os06g39520.2	myristoyl-acyl carrier protein thioesterase, chloroplast precursor, putative, expressed	0	0
Zm00001eb010160	2633.94	-0.316837	0.107522	-2.94671	0.00321172	0.0309589	Coiled-coil region of Oberon	Oberon, coiled-coil region	no_annotation	AT1G14740.1	0	Protein of unknown function (DUF1423)	LOC_Os03g13590.1	potyvirus VPg interacting protein, putative, expressed	0	0
Zm00001eb082860	2477.11	-0.316377	0.0945976	-3.34445	0.000824463	0.0107647	Protein kinase domain	Protein kinase domain	hypothetical protein LOC100274438	AT4G01330.1	0	Protein kinase superfamily protein	LOC_Os04g35080.1	protein kinase domain containing protein, expressed	0	0
Zm00001eb292050	1461.72	-0.316295	0.108202	-2.92319	0.0034646	0.0326031	Gar1/Naf1 RNA binding region	H/ACA ribonucleoprotein complex, subunit Gar1/Naf1	hypothetical protein LOC100279480	AT1G03530.1	ATNAF1,NAF1	nuclear assembly factor 1	LOC_Os05g42300.1	NAF1 domain containing protein, expressed	0	0
Zm00001eb362420	1639.97	-0.315537	0.10423	-3.02732	0.0024673	0.0252941	FYVE zinc finger	FYVE zinc finger	no_annotation	AT5G42140.1	0	Regulator of chromosome condensation (RCC1) family with FYVE zinc finger domain	LOC_Os01g73410.1	FYVE zinc finger domain containing protein, expressed	0	0
Zm00001eb278700	1668.99	-0.315236	0.106006	-2.97376	0.00294177	0.0289793	Mechanosensitive ion channel	Mechanosensitive ion channel MscS	Putative uncharacterized protein	AT5G12080.1	ATMSL10,MSL10	mechanosensitive channel of small conductance-like 10	LOC_Os06g10410.1	uncharacterized mscS family protein, putative, expressed	0	0
Zm00001eb176440	1467.07	-0.315202	0.10296	-3.06141	0.00220295	0.0231429	Protein of unknown function, DUF573	GLABROUS1 enhancer-binding protein family	hypothetical protein LOC100277066	AT1G61730.1	0	DNA-binding storekeeper protein-related transcriptional regulator	LOC_Os08g36450.1	transcription regulator, putative, expressed	gbptf20	GeBP-transcription factor 20
Zm00001eb240410	1715.37	-0.31516	0.101912	-3.09249	0.00198486	0.0213241	SPOC domain	Spen paralogue and orthologue SPOC, C-terminal	no_annotation	AT5G25520.2	0	SPOC domain / Transcription elongation factor S-II protein	LOC_Os02g11780.1	transcription factor S-II, central domain containing protein, expressed	0	0
Zm00001eb370700	3950.08	-0.31473	0.106531	-2.95435	0.00313324	0.030383	Protein of unknown function (DUF642)	Domain of unknown function DUF642	hypothetical protein LOC100276367	AT1G29980.1	0	Protein of unknown function, DUF642	LOC_Os01g55190.1	expressed protein	0	0
Zm00001eb139690	2059.38	-0.314657	0.101509	-3.09981	0.00193648	0.0209531	ABC transporter transmembrane region	ABC transporter type 1, transmembrane domain	no_annotation	AT3G55320.1	PGP20	P-glycoprotein 20	LOC_Os01g74470.1	ABC transporter, ATP-binding protein, putative, expressed	0	0
Zm00001eb428530	2641.48	-0.314434	0.0900286	-3.4926	0.000478342	0.00700122	Leucine rich repeat N-terminal domain	Leucine-rich repeat-containing N-terminal, plant-type	no_annotation	AT4G36180.1	0	Leucine-rich receptor-like protein kinase family protein	LOC_Os04g48760.1	leucine-rich repeat family protein, putative, expressed	0	0
Zm00001eb110560	6201.15	-0.314352	0.0847809	-3.70782	0.000209051	0.00356432	Nucleoporin autopeptidase	Peptidase S59, nucleoporin	hypothetical protein LOC100279429	AT1G10390.1	0	Nucleoporin autopeptidase	LOC_Os12g06890.1	OsNucAP3 - Putative Nucleoporin Autopeptidase homologue, expressed	0	0
Zm00001eb068440	3971.84	-0.314153	0.0892077	-3.52159	0.000428971	0.00640254	Protein kinase domain	Protein kinase domain	hypothetical protein LOC100191370	AT5G67200.1	0	Leucine-rich repeat protein kinase family protein	LOC_Os04g55620.1	receptor kinase, putative, expressed	0	0
Zm00001eb030470	3110.91	-0.313745	0.097788	-3.20842	0.00133468	0.0156753
Zm00001eb195650	5997.84	-0.313626	0.0897597	-3.49406	0.000475734	0.00697148	GRAS domain family	Transcription factor GRAS	Protein SCARECROW (ZmSCR)	AT3G54220.1	SCR,SGR1	GRAS family transcription factor	LOC_Os11g03110.1	GRAS family transcription factor domain containing protein, expressed	scro1	scarecrow1
Zm00001eb273260	2166.4	-0.313132	0.0925252	-3.38429	0.000713629	0.00963479	F-box-like	F-box domain	hypothetical protein LOC100276321	AT5G57360.1	ADO1,FKL2,LKP1,ZTL	Galactose oxidase/kelch repeat superfamily protein	LOC_Os06g47890.1	OsFBO9 - F-box and other domain containing protein, expressed	0	0
Zm00001eb084110	3287.06	-0.312809	0.0971128	-3.22109	0.00127706	0.0150939	Protein kinase domain	Protein kinase domain	no_annotation	AT3G52890.1	KIPK	KCBP-interacting protein kinase	LOC_Os12g29580.1	AGC_PVPK_like_kin82y.19 - ACG kinases include homologs to PKA, PKG and PKC, expressed	0	0
Zm00001eb134100	4339.78	-0.312749	0.105123	-2.97508	0.00292908	0.0289014	Leucine rich repeat N-terminal domain	Leucine-rich repeat-containing N-terminal, plant-type	ATP binding protein	AT5G62710.1	0	Leucine-rich repeat protein kinase family protein	LOC_Os12g44090.1	leucine-rich repeat family protein, putative, expressed	0	0
Zm00001eb355300	1655.62	-0.31264	0.0975831	-3.20383	0.00135612	0.0158732
Zm00001eb291750	2309.51	-0.312169	0.101357	-3.07989	0.00207079	0.0220372
Zm00001eb305940	1142.41	-0.312098	0.107427	-2.90522	0.00366994	0.0340847	BTB/POZ domain	Potassium channel tetramerisation-type BTB domain	protein binding protein	AT5G41330.1	0	BTB/POZ domain with WD40/YVTN repeat-like protein	LOC_Os07g23720.1	B4-BTB4 - Bric-a-Brac, Tramtrack, Broad Complex BTB domain with B4 subfamily conserved sequence, expressed	0	0
Zm00001eb056540	5323.82	-0.312061	0.105688	-2.95265	0.00315056	0.0305265	FATC domain	FATC domain	no_annotation	AT1G50030.1	TOR	target of rapamycin	LOC_Os03g52794.1	phosphatidylinositol kinase, putative, expressed	0	0
Zm00001eb406780	4075.06	-0.311831	0.0907332	-3.43679	0.000588647	0.00822798	Protein kinase domain	Protein kinase domain	Putative receptor protein kinase CRINKLY4 Precursor (EC 2.7.11.1)	AT3G59420.1	ACR4,CR4	crinkly4	LOC_Os03g43670.1	TKL_IRAK_CR4L.1 - The CR4L subfamily has homology with Crinkly4, expressed	cr4	crinkly4
Zm00001eb200590	2120.04	-0.311775	0.108068	-2.88498	0.00391433	0.0358861
Zm00001eb204940	2861.13	-0.311039	0.0998351	-3.11553	0.00183614	0.0201468
Zm00001eb044800	1121.83	-0.310717	0.110622	-2.80883	0.00497224	0.0431113
Zm00001eb410600	1416.52	-0.310694	0.109011	-2.85013	0.00437016	0.0389005	Plus-3 domain	Plus-3 domain	hypothetical protein LOC100382503	AT1G61040.1	VIP5	plus-3 domain-containing protein	LOC_Os12g35030.1	plus-3 domain containing protein, expressed	0	0
Zm00001eb395240	3634.8	-0.309577	0.0924613	-3.34818	0.000813446	0.0106496	Protein tyrosine kinase	Serine-threonine/tyrosine-protein kinase, catalytic domain	no_annotation	AT3G51550.1	FER	Malectin/receptor-like protein kinase family protein	LOC_Os01g56330.1	TKL_IRAK_CrRLK1L-1.5 - The CrRLK1L-1 subfamily has homology to the CrRLK1L homolog, expressed	0	0
Zm00001eb327170	2261.9	-0.3095	0.0983174	-3.14797	0.00164408	0.0184579	Agenet domain	Agenet-like domain	hypothetical protein LOC100383244	AT5G55600.1	0	agenet domain-containing protein / bromo-adjacent homology (BAH) domain-containing protein	LOC_Os07g41640.1	agenet domain-containing protein, putative, expressed	0	0
Zm00001eb259580	2872.73	-0.309217	0.10474	-2.95224	0.00315481	0.0305554	1,3-beta-glucan synthase subunit FKS1, domain-1	1,3-beta-glucan synthase subunit FKS1-like, domain-1	no_annotation	AT5G13000.1	ATGSL12,gsl12	glucan synthase-like 12	LOC_Os06g51270.1	1,3-beta-glucan synthase component domain containing protein, expressed	0	0
Zm00001eb162110	3377.7	-0.309166	0.101263	-3.0531	0.00226492	0.0236706	Tetratricopeptide repeat	Tetratricopeptide repeat 1	Putative uncharacterized protein	AT1G53300.1	TTL1	tetratricopetide-repeat thioredoxin-like 1	LOC_Os01g42960.1	TTL1, putative, expressed	0	0
Zm00001eb169130	1679.78	-0.309138	0.101777	-3.03742	0.00238615	0.0246396
Zm00001eb321050	4575.18	-0.308845	0.093575	-3.30051	0.000965098	0.0121676	Protein of unknown function (DUF632)	Domain of unknown function DUF632	no_annotation	AT4G35240.1	0	Protein of unknown function (DUF630 and DUF632)	LOC_Os09g37520.1	DUF630/DUF632 domains containing protein, putative, expressed	0	0
Zm00001eb068660	16287.2	-0.307459	0.0868305	-3.54091	0.000398751	0.00601457	Hydrophobic seed protein	Hydrophobic seed protein domain	LOC100281790	AT3G22142.1	0	Bifunctional inhibitor/lipid-transfer protein/seed storage 2S albumin superfamily protein	LOC_Os06g07220.1	LTPL128 - Protease inhibitor/seed storage/LTP family protein precursor, expressed	0	0
Zm00001eb242630	3131.02	-0.307412	0.097	-3.1692	0.00152859	0.0174777	galactosyl transferase GMA12/MNN10 family	Glycosyltransferase 34	putative glycosyltransferase	AT5G07720.1	0	Galactosyl transferase GMA12/MNN10 family protein	LOC_Os02g32750.1	glycosyltransferase, putative, expressed	0	0
Zm00001eb000420	5582.04	-0.306299	0.097692	-3.13536	0.00171646	0.0190825
Zm00001eb045620	3101.82	-0.305886	0.100504	-3.04353	0.00233821	0.0242584	Double-stranded RNA binding motif	Double-stranded RNA-binding domain	hypothetical protein LOC100274309	AT2G28380.1	DRB2	dsRNA-binding protein 2	LOC_Os10g33970.1	double-stranded RNA binding motif containing protein, expressed	0	0
Zm00001eb398060	1763.52	-0.305555	0.105406	-2.89885	0.0037453	0.0346302	Tetratricopeptide repeat	0	Putative uncharacterized protein	AT1G05150.1	0	Calcium-binding tetratricopeptide family protein	LOC_Os03g15740.1	uncharacterized TPR repeat-containing protein, putative, expressed	0	0
Zm00001eb199970	3750.53	-0.305295	0.105442	-2.89539	0.00378687	0.034916	SBP domain	SBP domain	no_annotation	AT1G20980.1	ATSPL14,FBR6,SPL14,SPL1R2	squamosa promoter binding protein-like 14	LOC_Os08g40260.1	OsSPL15 - SBP-box gene family member, expressed	sbp7	SBP-transcription factor 7
Zm00001eb232170	6390.59	-0.305222	0.0842895	-3.62111	0.000293341	0.00469695	Splicing factor 3B subunit 1	Splicing factor 3B subunit 1	hypothetical protein LOC100277544	AT5G64270.1	0	splicing factor, putative	LOC_Os02g05310.1	splicing factor 3B subunit 1, putative, expressed	0	0
Zm00001eb299670	6056.31	-0.305214	0.0852995	-3.57814	0.000346045	0.00534624	GYF domain	GYF domain	no_annotation	AT5G42950.1	0	GYF domain-containing protein	LOC_Os07g04530.1	GYF domain containing protein, putative, expressed	0	0
Zm00001eb252880	2994.88	-0.304923	0.0984955	-3.09581	0.00196278	0.0211337	RHO protein GDP dissociation inhibitor	Rho protein GDP-dissociation inhibitor	rho GDP-dissociation inhibitor 1	AT3G07880.1	SCN1	Immunoglobulin E-set superfamily protein	LOC_Os02g48730.1	rho GDP-dissociation inhibitor 1, putative, expressed	0	0
Zm00001eb157540	4088.21	-0.304901	0.0956452	-3.18783	0.00143344	0.0166015	Eukaryotic translation initiation factor 3 subunit 7 (eIF-3)	Eukaryotic translation initiation factor 3 subunit D	hypothetical protein LOC100273610	AT4G20980.1	0	Eukaryotic translation initiation factor 3 subunit 7 (eIF-3)	LOC_Os05g49150.1	eukaryotic translation initiation factor 3 subunit D, putative, expressed	0	0
Zm00001eb177190	4222.09	-0.303833	0.0981434	-3.09581	0.00196277	0.0211337	Subtilase family	Peptidase S8/S53 domain	Putative uncharacterized protein	AT3G14240.1	0	Subtilase family protein	LOC_Os08g35090.1	OsSub56 - Putative Subtilisin homologue, expressed	0	0
Zm00001eb067180	1694.9	-0.303831	0.109803	-2.76705	0.00565667	0.0473001	Anticodon-binding domain of tRNA	Methionyl/Valyl/Leucyl/Isoleucyl-tRNA synthetase, anticodon-binding	no_annotation	AT1G09620.1	0	ATP binding;leucine-tRNA ligases;aminoacyl-tRNA ligases;nucleotide binding;ATP binding;aminoacyl-tRNA ligases	LOC_Os09g32650.1	leucyl-tRNA synthetase, cytoplasmic, putative, expressed	0	0
Zm00001eb217800	5383.11	-0.303651	0.102765	-2.95481	0.00312858	0.030363	Sec7 domain	Sec7 domain	no_annotation	AT1G13980.1	EMB30,GN,VAN7	sec7 domain-containing protein	LOC_Os03g46330.1	pattern formation protein EMB30, putative, expressed	0	0
Zm00001eb136860	2662.77	-0.303245	0.0947038	-3.20203	0.00136462	0.015965	BAT2 N-terminus	BAT2, N-terminal	no_annotation	AT4G24680.1	MOS1	modifier of snc1	LOC_Os12g37860.1	expressed protein	0	0
Zm00001eb277390	2838.34	-0.302586	0.101498	-2.9812	0.00287121	0.0284464	Cation transport ATPase (P-type)	0	no_annotation	AT1G17500.1	0	ATPase E1-E2 type family protein / haloacid dehalogenase-like hydrolase family protein	LOC_Os06g36990.1	phospholipid-transporting ATPase 4, putative, expressed	0	0
Zm00001eb229410	2951.66	-0.302514	0.0957452	-3.15957	0.00158	0.0179131	Sec23-binding domain of Sec16	Ancestral coatomer element 1, Sec16/Sec31	no_annotation	AT5G47480.1	0	RGPR-related	LOC_Os02g01490.1	expressed protein	0	0
Zm00001eb267710	1640.27	-0.302509	0.103059	-2.9353	0.00333222	0.03174	Protein tyrosine kinase	Serine-threonine/tyrosine-protein kinase, catalytic domain	no_annotation	0	0	0	0	0	0	0
Zm00001eb223980	6736.58	-0.30097	0.107543	-2.7986	0.0051325	0.0440339	Carbamoyl-phosphate synthase L chain, ATP binding domain	Carbamoyl-phosphate synthetase large subunit-like, ATP-binding domain	hypothetical protein LOC100193636	AT1G36160.1	ACC1,AT-ACC1,EMB22,GK,PAS3	acetyl-CoA carboxylase 1	LOC_Os10g21910.1	acetyl-CoA carboxylase, putative, expressed	0	0
Zm00001eb431930	14453.3	-0.300755	0.0796903	-3.77405	0.00016062	0.00285739	ABC transporter transmembrane region	ABC transporter type 1, transmembrane domain	no_annotation	AT3G28860.1	ABCB19,ATABCB19,ATMDR1,ATMDR11,ATPGP19,MDR1,MDR11,PGP19	ATP binding cassette subfamily B19	LOC_Os04g38570.1	multidrug resistance protein, putative, expressed	0	0
Zm00001eb128330	3238.14	-0.300687	0.0925326	-3.24953	0.00115598	0.014033	Peroxidase	Haem peroxidase	peroxidase 72	AT5G66390.1	0	Peroxidase superfamily protein	LOC_Os01g15830.1	peroxidase precursor, putative, expressed	0	0
Zm00001eb176980	5296.14	-0.300058	0.108945	-2.75422	0.00588321	0.0487357	Zinc finger, C3HC4 type (RING finger)	0	hypothetical protein LOC100383801	AT5G43530.1	0	Helicase protein with RING/U-box domain	ChrUn.fgenesh.mRNA.85	expressed protein	0	0
Zm00001eb228790	4231.76	-0.299925	0.0987643	-3.03678	0.00239119	0.0246811	NB-ARC domain	NB-ARC	Pollen signalling protein with adenylyl cyclase activity Fragment	AT3G14460.1	0	LRR and NB-ARC domains-containing disease resistance protein	LOC_Os02g25900.1	pollen signalling protein with adenylyl cyclase activity, putative, expressed	0	0
Zm00001eb382900	2303.08	-0.29989	0.0997127	-3.00754	0.00263371	0.0266054	Probable zinc-ribbon domain	Probable zinc-ribbon domain, plant	no_annotation	AT2G46380.1	0	Protein of unknown function (DUF3133)	LOC_Os06g33320.1	extra-large G-protein-related, putative, expressed	0	0
Zm00001eb177450	7832.86	-0.29986	0.0769443	-3.89711	9.73476e-05	0.00186037	Sucrose-6F-phosphate phosphohydrolase	Sucrose-phosphatase-like, N-terminal	hypothetical protein LOC100384028	AT5G20280.1	ATSPS1F,SPS1F	sucrose phosphate synthase 1F	LOC_Os08g20660.1	sucrose-phosphate synthase, putative, expressed	0	0
Zm00001eb058450	1603.92	-0.299142	0.100875	-2.96546	0.00302226	0.0295807	SWIB/MDM2 domain	SWIB/MDM2 domain	no_annotation	AT3G19080.1	0	SWIB complex BAF60b domain-containing protein	LOC_Os03g55570.1	upstream activation factor subunit spp27, putative, expressed	0	0
Zm00001eb054660	2294.78	-0.298072	0.106236	-2.80576	0.00501983	0.0433594	Zein-binding	GTD-binding domain	no_annotation	AT5G16720.1	0	Protein of unknown function, DUF593	LOC_Os03g50100.1	expressed protein	0	0
Zm00001eb420220	1583.36	-0.297366	0.106155	-2.80125	0.00509043	0.0437958	Plant calmodulin-binding domain	Calmodulin-binding domain, plant	hypothetical protein LOC100192811	AT5G39380.1	0	Plant calmodulin-binding protein-related	LOC_Os04g21710.1	expressed protein	0	0
Zm00001eb157150	3563.61	-0.297015	0.103222	-2.87744	0.00400915	0.0365201	1,3-beta-glucan synthase subunit FKS1, domain-1	1,3-beta-glucan synthase subunit FKS1-like, domain-1	no_annotation	0	0	0	0	0	0	0
Zm00001eb137000	2940.25	-0.296931	0.0943091	-3.14849	0.00164116	0.0184468	MCM OB domain	MCM OB domain	hypothetical protein LOC100273978	AT4G02060.1	MCM7,PRL	Minichromosome maintenance (MCM2/3/5) family protein	LOC_Os12g37400.1	MCM7 - Putative minichromosome maintenance MCM complex subunit 7, expressed	mcm2	minichromosome maintenance2
Zm00001eb214970	3454.96	-0.296544	0.106684	-2.77964	0.00544187	0.0459708	TPL-binding domain in jasmonate signalling	Jas TPL-binding domain	no_annotation	AT5G36740.1	0	Acyl-CoA N-acyltransferase with RING/FYVE/PHD-type zinc finger protein	LOC_Os03g53630.1	PHD finger family protein, putative, expressed	phd25	PHD-transcription factor 25
Zm00001eb338910	1556.65	-0.296299	0.100928	-2.93574	0.00332757	0.03174	Leucine rich repeat N-terminal domain	Leucine-rich repeat-containing N-terminal, plant-type	hypothetical protein LOC100382649	AT4G23740.1	0	Leucine-rich repeat protein kinase family protein	LOC_Os01g12390.1	inactive receptor kinase At2g26730 precursor, putative, expressed	0	0
Zm00001eb359440	2368.24	-0.296249	0.0981464	-3.01844	0.00254076	0.0258935
Zm00001eb233880	9634.61	-0.295966	0.0929405	-3.18447	0.00145018	0.0167473	Fatty acid hydroxylase superfamily	Fatty acid hydroxylase	hypothetical protein LOC100280351	AT5G57800.1	CER3,FLP1,WAX2,YRE	Fatty acid hydroxylase superfamily	LOC_Os02g08230.1	WAX2, putative, expressed	0	0
Zm00001eb426330	2569.2	-0.295687	0.106681	-2.77169	0.00557666	0.0467991	double strand RNA binding domain from DEAD END PROTEIN 1	0	no_annotation	AT5G20320.1	ATDCL4,DCL4	dicer-like 4	LOC_Os09g14610.1	DCL2, putative, expressed	dcl4	dicer-like4
Zm00001eb034990	5057.35	-0.294581	0.0951081	-3.09733	0.00195273	0.0210608	ABC transporter	ABC transporter-like	no_annotation	AT3G59140.1	ATMRP14,MRP14	multidrug resistance-associated protein 14	LOC_Os06g06440.1	ABC transporter, ATP-binding protein, putative, expressed	0	0
Zm00001eb232970	1750.28	-0.2945	0.103245	-2.85245	0.00433841	0.0386464
Zm00001eb248270	1761.51	-0.294491	0.1055	-2.79138	0.00524832	0.0448052	TCP family transcription factor	Transcription factor TCP subgroup	no_annotation	AT5G23280.1	0	TCP family transcription factor	LOC_Os02g42380.1	TCP family transcription factor, putative, expressed	tcptf16	TCP-transcription factor 16
Zm00001eb301060	14009.7	-0.294175	0.0894766	-3.28774	0.00100997	0.0126019	Frigida-like protein	Frigida-like	no_annotation	AT3G22440.1	0	FRIGIDA-like protein	LOC_Os07g07680.1	frigida, putative, expressed	0	0
Zm00001eb061800	10441.2	-0.293858	0.082276	-3.57162	0.000354781	0.00546376	Zinc-binding RING-finger	Cellulose synthase, RING-type zinc finger	cellulose synthase5	AT5G05170.1	ATCESA3,ATH-B,CESA3,CEV1,IXR1	Cellulose synthase family protein	LOC_Os03g59340.1	CESA2 - cellulose synthase, expressed	cesa5	cellulose synthase5
Zm00001eb009160	11700.7	-0.293019	0.0815653	-3.59245	0.000327588	0.00512988	Glycosyltransferase family 20	Glycosyl transferase, family 20	trehalose-6-phosphate synthase	AT1G68020.2	ATTPS6,TPS6	UDP-Glycosyltransferase / trehalose-phosphatase family protein	LOC_Os03g12360.1	trehalose-6-phosphate synthase, putative, expressed	trps2	trehalose-6-phosphate synthase2
Zm00001eb370790	2027.73	-0.29227	0.101677	-2.8745	0.00404665	0.0367924	UBA-like domain (DUF1421)	UBA-like domain DUF1421	hypothetical protein LOC100383096	AT4G28300.1	0	Protein of unknown function (DUF1421)	LOC_Os01g55050.1	protein of unknown function DUF1421 domain containing protein, expressed	0	0
Zm00001eb351570	6642.1	-0.290637	0.0898382	-3.23511	0.00121595	0.0145865	PWWP domain	PWWP domain	no_annotation	AT5G02950.1	0	Tudor/PWWP/MBT superfamily protein	LOC_Os05g38810.1	PWWP domain containing protein, expressed	0	0
Zm00001eb365210	3605.69	-0.289786	0.0984684	-2.94294	0.00325117	0.0312138	Glycosyl transferase family 21	Ceramide glucosyltransferase	hypothetical protein LOC100383406	AT2G19880.2	0	Nucleotide-diphospho-sugar transferases superfamily protein	LOC_Os01g67870.1	expressed protein	0	0
Zm00001eb292250	6845.99	-0.289775	0.0901324	-3.21499	0.00130449	0.0153656	Early transcription elongation factor of RNA pol II, NGN section	NGN domain	no_annotation	AT5G04290.1	KTF1,SPT5L	kow domain-containing transcription factor 1	LOC_Os02g53230.1	transcription elongation factor SPT5 homolog 1, putative, expressed	0	0
Zm00001eb404370	4314.43	-0.289052	0.0901638	-3.20585	0.00134663	0.0157701	Transcription mediator complex subunit Med12	Mediator complex, subunit Med12	hypothetical protein LOC100383669 (LOC100383669), mRNA	AT4G00450.1	CCT,CRP	RNA polymerase II transcription mediators	LOC_Os07g45400.1	expressed protein	polm2	polymerase II transcription-mediator2
Zm00001eb229610	2930.77	-0.288622	0.0917211	-3.14674	0.00165104	0.0185017	Tetratricopeptide repeat	0	hypothetical protein LOC100191827	AT4G10840.1	0	Tetratricopeptide repeat (TPR)-like superfamily protein	LOC_Os02g01960.1	tetratricopeptide repeat domain containing protein, expressed	0	0
Zm00001eb352910	8449.7	-0.288413	0.0836528	-3.44774	0.000565302	0.00798886	Early transcription elongation factor of RNA pol II, NGN section	NGN domain	no_annotation	AT5G04290.1	KTF1,SPT5L	kow domain-containing transcription factor 1	LOC_Os02g53230.1	transcription elongation factor SPT5 homolog 1, putative, expressed	0	0
Zm00001eb225470	1847.9	-0.286908	0.101701	-2.8211	0.00478595	0.0418927
Zm00001eb056940	11418.8	-0.286437	0.0891828	-3.2118	0.00131908	0.0155147	Beige/BEACH domain	BEACH domain	hypothetical protein LOC100381565	AT1G03060.1	SPI	Beige/BEACH domain ;WD domain, G-beta repeat protein	LOC_Os03g53280.1	WD domain containing protein, putative, expressed	0	0
Zm00001eb022080	2536.35	-0.286286	0.0933696	-3.06615	0.00216831	0.0228584
Zm00001eb135590	2815.81	-0.286083	0.0920307	-3.10856	0.00188003	0.0205259	Inorganic H+ pyrophosphatase	Pyrophosphate-energised proton pump	H+-translocating pyrophosphatase	AT1G16780.1	AtVHP2;2,VHP2;2	Inorganic H pyrophosphatase family protein	LOC_Os02g33490.1	inorganic H+ pyrophosphatase, putative, expressed	0	0
Zm00001eb271850	1816.75	-0.285579	0.095395	-2.99365	0.00275663	0.027628	Protein of unknown function (DUF789)	Protein of unknown function DUF789	hypothetical protein LOC100384849	AT1G17830.1	0	Protein of unknown function (DUF789)	LOC_Os06g51330.1	expressed protein	0	0
Zm00001eb214630	1892.54	-0.284975	0.103153	-2.76266	0.00573326	0.0477982	Leucine Rich Repeat	Leucine-rich repeat	no_annotation	AT3G02130.1	RPK2,TOAD2	receptor-like protein kinase 2	LOC_Os03g54900.1	phytosulfokine receptor precursor, putative, expressed	pza02462	0
Zm00001eb315750	4049.61	-0.284867	0.0944029	-3.01756	0.00254816	0.0259471	Homeodomain	Homeobox domain	hypothetical protein LOC100272620	AT4G40060.1	ATHB-16,ATHB16,HB16	homeobox protein 16	LOC_Os09g29460.1	homeobox associated leucine zipper, putative, expressed	hb120	Homeobox-transcription factor 120
Zm00001eb364090	3716.28	-0.284748	0.0934919	-3.0457	0.00232142	0.0241152	GYF domain	GYF domain	hypothetical protein LOC100303933	AT1G27430.1	0	GYF domain-containing protein	LOC_Os01g69990.1	GYF domain containing protein, putative, expressed	0	0
Zm00001eb427910	4314.57	-0.284261	0.0891778	-3.18758	0.00143468	0.016608	Protein kinase domain	Protein kinase domain	LOC100285441	AT2G44830.1	0	Protein kinase superfamily protein	LOC_Os04g46180.1	AGC_PVPK_like_kin82y.11 - ACG kinases include homologs to PKA, PKG and PKC, expressed	pzb01111	0
Zm00001eb153770	5880.08	-0.283979	0.0860499	-3.30016	0.000966297	0.0121764	X8 domain	X8 domain	hypothetical protein LOC100278152	AT5G56590.1	0	O-Glycosyl hydrolases family 17 protein	LOC_Os01g53750.1	glucan endo-1,3-beta-glucosidase precursor, putative, expressed	0	0
Zm00001eb094340	2422.25	-0.283544	0.101975	-2.78053	0.00542705	0.0458781	RING/Ubox like zinc-binding domain	0	no_annotation	AT3G45630.1	0	RNA binding (RRM/RBD/RNP motifs) family protein	LOC_Os12g01190.2	RNA recognition motif containing protein, putative, expressed	0	0
Zm00001eb191070	2296.82	-0.283315	0.100777	-2.81131	0.0049341	0.0428733
Zm00001eb180290	1678.64	-0.282905	0.100322	-2.81995	0.00480304	0.0420118	Ubiquitin carboxyl-terminal hydrolase	Peptidase C19, ubiquitin carboxyl-terminal hydrolase	no_annotation	0	0	0	0	0	0	0
Zm00001eb350340	5213.71	-0.282871	0.0851736	-3.32112	0.000896585	0.0115072	MCM6 C-terminal winged-helix domain	Mcm6, C-terminal winged-helix domain	minichromosome maintenance protein	AT5G44635.1	MCM6	minichromosome maintenance (MCM2/3/5) family protein	LOC_Os05g14590.1	MCM6 - Putative minichromosome maintenance MCM complex subunit 6, expressed	mcm6	minichromosome maintenance6
Zm00001eb405760	4512.18	-0.282818	0.0904964	-3.12518	0.00177694	0.0196657	Cytochrome P450	Cytochrome P450	hypothetical protein LOC100191975	AT1G11680.1	CYP51,CYP51A2,CYP51G1,EMB1738	CYTOCHROME P450 51G1	LOC_Os11g32240.1	cytochrome P450 51, putative, expressed	0	0
Zm00001eb407890	2600.35	-0.28217	0.0898001	-3.1422	0.00167686	0.0187476	Filament-like plant protein, long coiled-coil	Filament-like plant protein	no_annotation	AT1G77580.2	0	Plant protein of unknown function (DUF869)	LOC_Os12g07160.1	plant protein of unknown function DUF869 domain containing protein, expressed	0	0
Zm00001eb224450	3402.76	-0.281849	0.0873609	-3.22626	0.00125418	0.0149182	AAA domain	DNA2/NAM7 helicase-like, AAA domain	hypothetical protein LOC100382018	AT5G38630.1	ACYB-1,CYB-1	cytochrome B561-1	LOC_Os10g02920.1	cytochrome b561, putative, expressed	0	0
Zm00001eb338190	2241.81	-0.28179	0.0958649	-2.93945	0.00328798	0.0314537	Protein kinase domain	Protein kinase domain	hypothetical protein LOC100193185	AT4G18710.1	ATSK21,BIN2,DWF12,SK21,UCU1	Protein kinase superfamily protein	LOC_Os01g10840.1	CGMC_GSK.2 - CGMC includes CDA, MAPK, GSK3, and CLKC kinases, expressed	0	0
Zm00001eb104540	9941.83	-0.281552	0.100241	-2.80876	0.00497328	0.0431113	PHD-finger	0	hypothetical protein LOC100273824	AT1G05830.1	ATX2,SDG30	trithorax-like protein 2	LOC_Os09g38440.1	ATXR, putative, expressed	0	0
Zm00001eb397430	4478.47	-0.280959	0.0813333	-3.45442	0.000551476	0.00785309	ABC transporter	ABC transporter-like	hypothetical protein LOC100382746	AT3G55320.1	PGP20	P-glycoprotein 20	LOC_Os03g17180.1	ABC transporter, ATP-binding protein, putative, expressed	0	0
Zm00001eb203360	1827.88	-0.280835	0.097779	-2.87214	0.00407699	0.0369019
Zm00001eb019260	7391.61	-0.280672	0.0957745	-2.93055	0.00338362	0.0320529
Zm00001eb430480	5583.86	-0.28031	0.0906473	-3.09231	0.00198604	0.0213241
Zm00001eb322530	4092.36	-0.278918	0.0905219	-3.08123	0.0020615	0.0219815	Bromodomain	Bromodomain	hypothetical protein LOC100272356	AT5G55040.1	0	DNA-binding bromodomain-containing protein	LOC_Os03g03870.1	DNA-binding bromodomain-containing protein, putative, expressed	0	0
Zm00001eb282320	10031.4	-0.278598	0.0885828	-3.14506	0.00166052	0.0185822	Fasciclin domain	FAS1 domain	fasciclin-like arabinogalactan protein 8	AT4G12730.1	FLA2	FASCICLIN-like arabinogalactan 2	LOC_Os08g23180.1	fasciclin-like arabinogalactan protein 8 precursor, putative, expressed	0	0
Zm00001eb169610	9818.03	-0.278089	0.0835829	-3.3271	0.000877542	0.0113173	MCM OB domain	MCM OB domain	Putative uncharacterized protein	AT1G44900.1	ATMCM2,MCM2	minichromosome maintenance (MCM2/3/5) family protein	LOC_Os11g29380.1	MCM2 - Putative minichromosome maintenance MCM complex subunit 2, expressed	mcm7	minichromosome maintenance7
Zm00001eb424820	2040.55	-0.277683	0.10001	-2.77654	0.00549404	0.0462982
Zm00001eb207920	6124.37	-0.277592	0.082486	-3.36532	0.000764541	0.0101411	Protein of unknown function (DUF3223)	0	no_annotation	AT2G40030.1	ATNRPD1B,DMS5,DRD3,NRPD1B,NRPE1	nuclear RNA polymerase D1B	LOC_Os02g05880.1	RNA polymerase Rpb1, domain 2 family protein, expressed	0	0
Zm00001eb132150	2165.22	-0.277395	0.0962341	-2.8825	0.00394532	0.0360336	Protein of unknown function (DUF632)	Domain of unknown function DUF632	hypothetical protein LOC100383511	AT1G52320.2	0	0	LOC_Os01g31580.1	BZIP protein, putative, expressed	0	0
Zm00001eb015930	6604.53	-0.276011	0.0897396	-3.07569	0.00210018	0.0222886	Malectin-like domain	Malectin-like domain	hypothetical protein LOC100274007	AT3G51550.1	FER	Malectin/receptor-like protein kinase family protein	LOC_Os01g56330.1	TKL_IRAK_CrRLK1L-1.5 - The CrRLK1L-1 subfamily has homology to the CrRLK1L homolog, expressed	0	0
Zm00001eb407660	2426.85	-0.275519	0.0990503	-2.78161	0.00540902	0.045802	Putative serine esterase (DUF676)	Domain of unknown function DUF676, lipase-like	no_annotation	AT1G09980.2	0	Putative serine esterase family protein	LOC_Os12g06800.1	serine esterase family protein, putative, expressed	0	0
Zm00001eb143480	3674.97	-0.27528	0.0844199	-3.26084	0.00111082	0.0136077	Adaptin N terminal region	Clathrin/coatomer adaptor, adaptin-like, N-terminal	hypothetical protein LOC100383591	AT1G31730.1	0	Adaptin family protein	LOC_Os01g68750.1	adaptin, putative, expressed	0	0
Zm00001eb168270	4455.86	-0.274882	0.085936	-3.19869	0.00138055	0.0161047
Zm00001eb300100	2076.23	-0.274776	0.098214	-2.79773	0.00514634	0.044137	Leucine rich repeat N-terminal domain	Leucine-rich repeat-containing N-terminal, plant-type	#N/A	#N/A	#N/A	#N/A	#N/A	#N/A	#N/A	#N/A
Zm00001eb330260	3744.9	-0.274195	0.0918081	-2.98661	0.00282085	0.0281086	CW-type Zinc Finger	Zinc finger, CW-type	no_annotation	AT3G62900.1	0	CW-type Zinc Finger	LOC_Os07g47360.1	CW-type Zinc Finger, putative, expressed	0	0
Zm00001eb200890	5453.74	-0.27395	0.0971641	-2.81945	0.00481057	0.0420625	Filament-like plant protein, long coiled-coil	Filament-like plant protein	no_annotation	AT1G77580.2	0	Plant protein of unknown function (DUF869)	LOC_Os11g06910.1	myosin heavy chain-related, putative, expressed	0	0
Zm00001eb271550	11871.9	-0.273385	0.0784865	-3.48321	0.000495443	0.00719925	RNA recognition motif of the spliceosomal PrP8	RNA recognition motif, spliceosomal PrP8	no_annotation	AT1G80070.1	EMB14,EMB177,EMB33,SUS2	Pre-mRNA-processing-splicing factor	LOC_Os05g07050.1	pre-mRNA-processing-splicing factor 8, putative, expressed	0	0
Zm00001eb109270	3757.69	-0.272672	0.0857203	-3.18095	0.00146795	0.016888
Zm00001eb308350	15296.8	-0.271749	0.0833696	-3.25957	0.0011158	0.0136454	E3 ubiquitin-protein ligase UBR4	E3 ubiquitin ligase, UBR4	no_annotation	AT3G02260.1	ASA1,BIG,CRM1,DOC1,LPR1,TIR3,UMB1	auxin transport protein (BIG)	LOC_Os09g07300.1	BIG, putative, expressed	0	0
Zm00001eb008630	3403.49	-0.270484	0.0970189	-2.78795	0.00530426	0.0451553	Replication protein A OB domain	Replication protein A, OB domain	replication protein A1	AT5G08020.1	ATRPA70B,RPA70B	RPA70-kDa subunit B	LOC_Os03g11540.1	RPA1B - Putative single-stranded DNA binding complex subunit 1, expressed	0	0
Zm00001eb065300	4130.47	-0.270448	0.0920494	-2.93807	0.0033026	0.0315475
Zm00001eb229760	12354.5	-0.268206	0.0825583	-3.24868	0.00115942	0.0140677	Helicase conserved C-terminal domain	Helicase, C-terminal	hypothetical protein LOC100273430	AT2G46020.2	ATBRM,BRM,CHA2,CHR2	transcription regulatory protein SNF2, putative	ChrUn.fgenesh.mRNA.85	expressed protein	brm1	brahma1
Zm00001eb062420	7008.01	-0.267253	0.0945473	-2.82666	0.00470362	0.0413215	Spatacsin C-terminus	Spatacsin, C-terminal domain	no_annotation	AT3G53500.1	RSZ32	RNA-binding (RRM/RBD/RNP motifs) family protein with retrovirus zinc finger-like domain	LOC_Os11g44890.1	expressed protein	0	0
Zm00001eb092890	2019.98	-0.267044	0.0951618	-2.80621	0.00501284	0.0433161	X8 domain	X8 domain	Putative uncharacterized protein	AT2G30933.1	0	Carbohydrate-binding X8 domain superfamily protein	LOC_Os03g61780.1	glucan endo-1,3-beta-glucosidase-related, putative, expressed	0	0
Zm00001eb229460	2388.84	-0.26699	0.0950362	-2.80935	0.00496421	0.0430635	Domain of unknown function (DUF3357)	Beta-fructofuranosidase	Beta-fructofuranosidase 1	AT1G62660.1	0	Glycosyl hydrolases family 32 protein	LOC_Os02g01590.1	glycosyl hydrolases, putative, expressed	ivr2	invertase2
Zm00001eb252060	3736.42	-0.265939	0.0892372	-2.98014	0.00288116	0.0285099	F-box domain	F-box domain	hypothetical protein LOC100273859	AT2G18280.1	AtTLP2,TLP2	tubby like protein 2	LOC_Os02g47640.1	OsFBT4 - F-box and tubby domain containing protein, expressed	tubtf9	TUB-transcription factor 9
Zm00001eb350970	7067.23	-0.26514	0.0833774	-3.18	0.00147274	0.0169322	Protein of unknown function (DUF632)	Domain of unknown function DUF632	hypothetical protein LOC100382224	AT5G25590.1	0	Protein of unknown function (DUF630 and DUF632)	LOC_Os05g32760.1	BZIP protein, putative, expressed	0	0
Zm00001eb324480	8696.71	-0.264165	0.0847601	-3.11662	0.00182935	0.0200905	Protein tyrosine kinase	Serine-threonine/tyrosine-protein kinase, catalytic domain	Putative uncharacterized protein	AT4G03390.1	SRF3	STRUBBELIG-receptor family 3	LOC_Os07g37810.2	STRUBBELIG-RECEPTOR FAMILY 1 precursor, putative, expressed	0	0
Zm00001eb404640	3159.24	-0.26379	0.0850981	-3.09983	0.00193632	0.0209531	Protein kinase domain	Protein kinase domain	no_annotation	AT4G00720.1	ASKTHETA,ATSK32,SK32	shaggy-like protein kinase 32	LOC_Os10g37740.1	CGMC_GSK.9 - CGMC includes CDA, MAPK, GSK3, and CLKC kinases, expressed	0	0
Zm00001eb431990	13771	-0.263423	0.0793897	-3.31811	0.000906298	0.0115832	Hydrophobic seed protein	Hydrophobic seed protein domain	#N/A	#N/A	#N/A	#N/A	#N/A	#N/A	#N/A	#N/A
Zm00001eb406520	3054.88	-0.263063	0.0916538	-2.87018	0.00410239	0.0370347	DDT domain	DDT domain	no_annotation	AT5G35210.2	0	metalloendopeptidases;zinc ion binding;DNA binding	LOC_Os11g05130.1	PHD-finger family protein, expressed	ddt6	DDT-transcription factor 6
Zm00001eb407240	3581.74	-0.262606	0.0910167	-2.88526	0.00391096	0.0358745	bHLH-MYC and R2R3-MYB transcription factors N-terminal	Transcription factor MYC/MYB N-terminal	no_annotation	AT2G27230.1	LHW	transcription factor-related	LOC_Os12g06335.1	expressed protein	0	0
Zm00001eb160380	3447.87	-0.262221	0.0896865	-2.92375	0.00345837	0.0325825	Beta-sandwich domain in beta galactosidase	Beta-galactosidase, beta-sandwich domain	hypothetical protein LOC100272556	AT3G13750.1	BGAL1	beta galactosidase 1	LOC_Os01g39830.1	beta-galactosidase, putative, expressed	0	0
Zm00001eb205790	2009.27	-0.261841	0.0931313	-2.81152	0.00493076	0.0428733	Targeting protein for Xklp2 (TPX2)	TPX2, C-terminal	LOC100282106	AT4G32330.1	0	TPX2 (targeting protein for Xklp2) protein family	LOC_Os02g10690.1	targeting protein for Xklp2, putative, expressed	ssp1	seed specific protein1
Zm00001eb035350	7241.58	-0.261731	0.0809039	-3.23509	0.00121604	0.0145865	Protein kinase domain	Protein kinase domain	hypothetical protein LOC100279288	AT1G76540.1	CDKB2;1	cyclin-dependent kinase B2;1	LOC_Os08g40170.1	cyclin-dependent kinase B2-1, putative, expressed	0	0
Zm00001eb284360	2311.37	-0.261396	0.0905012	-2.88832	0.00387306	0.0356021	MCM P-loop domain	MCM domain	no_annotation	AT5G44635.1	MCM6	minichromosome maintenance (MCM2/3/5) family protein	LOC_Os05g14590.1	MCM6 - Putative minichromosome maintenance MCM complex subunit 6, expressed	0	0
Zm00001eb272950	3272.17	-0.261118	0.0948079	-2.75418	0.00588398	0.0487357	Peptidase inhibitor I9	Peptidase S8 propeptide/proteinase inhibitor I9	Putative uncharacterized protein	AT4G30020.1	0	PA-domain containing subtilase family protein	LOC_Os06g48650.1	OsSub52 - Putative Subtilisin homologue, expressed	0	0
Zm00001eb316990	5611.41	-0.259051	0.0898396	-2.88349	0.003933	0.0360059
Zm00001eb054480	8916.44	-0.258806	0.0799221	-3.23823	0.00120275	0.0144845	Transcriptional regulator DELLA protein N terminal	Transcriptional factor DELLA, N-terminal	DELLA protein DWARF8 (Protein dwarf-8)	AT2G01570.1	RGA,RGA1	GRAS family transcription factor family protein	LOC_Os03g49990.1	GRAS family transcription factor domain containing protein, expressed	d8	dwarf plant8
Zm00001eb112550	2495.09	-0.257861	0.0928749	-2.77643	0.00549593	0.0462982	LIM-domain binding protein	LIM-domain binding protein/SEUSS	no_annotation	AT1G43850.1	SEU	SEUSS transcriptional co-regulator	LOC_Os11g10070.1	transcriptional corepressor SEUSS, putative, expressed	0	0
Zm00001eb265900	14904.3	-0.257062	0.0786479	-3.26851	0.00108115	0.0133116	Dirigent-like protein	Dirigent protein	hypothetical protein LOC100191141	AT1G73040.1	0	Mannose-binding lectin superfamily protein	LOC_Os12g14440.1	Jacalin-like lectin domain containing protein, putative, expressed	0	0
Zm00001eb349090	4054.77	-0.256788	0.0860403	-2.98451	0.00284031	0.0282124	GYF domain	GYF domain	hypothetical protein LOC100216926	AT2G16485.1	0	nucleic acid binding;zinc ion binding;DNA binding	LOC_Os01g66140.1	plus-3 domain containing protein, putative, expressed	0	0
Zm00001eb278640	11716.5	-0.256227	0.0934246	-2.7426	0.00609541	0.0499261	Leucine rich repeat	Leucine-rich repeat	hypothetical protein LOC100193598	AT2G26330.1	ER,QRP1	Leucine-rich receptor-like protein kinase family protein	LOC_Os06g10230.1	receptor-like protein kinase 5 precursor, putative, expressed	0	0
Zm00001eb379660	7256.42	-0.254948	0.0908517	-2.8062	0.00501302	0.0433161	SNF2 family N-terminal domain	SNF2-related, N-terminal domain	no_annotation	0	0	0	LOC_Os06g01320.1	chromo domain containing protein, expressed	phm229	0
Zm00001eb228910	25309.9	-0.253935	0.0851182	-2.98332	0.00285141	0.0283082	FAD binding domain	FAD linked oxidase, N-terminal	brassinosteroid biosynthesis-like protein	AT3G19820.1	CBB1,DIM,DIM1,DWF1,EVE1	cell elongation protein / DWARF1 / DIMINUTO (DIM)	LOC_Os10g25780.1	FAD-linked oxidoreductase protein, putative, expressed	na2	nana plant2
Zm00001eb208230	2886.29	-0.253634	0.0869392	-2.91737	0.00352999	0.0330641	Ras family	Small GTPase	Rho-related protein from plants 2	AT4G35020.1	ARAC3,ATROP6,RAC3,RHO1PS,ROP6	RAC-like 3	LOC_Os02g02840.1	ras-related protein, putative, expressed	rop2	Rho-related protein from plants2
Zm00001eb065750	9239.2	-0.252168	0.0843657	-2.98898	0.00279906	0.0279721	C2 domain	C2 domain	hypothetical protein LOC100381735	AT4G11610.1	0	C2 calcium/lipid-binding plant phosphoribosyltransferase family protein	LOC_Os04g58720.1	anthranilate phosphoribosyltransferase, putative, expressed	0	0
Zm00001eb051800	10681.3	-0.25155	0.0818022	-3.0751	0.00210433	0.0223149	Coatomer (COPI) alpha subunit C-terminus	Coatomer, alpha subunit, C-terminal	hypothetical protein LOC100384052	AT3G50590.1	0	Transducin/WD40 repeat-like superfamily protein	LOC_Os09g24260.1	WD domain, G-beta repeat domain containing protein, expressed	0	0
Zm00001eb335900	4199.67	-0.251335	0.0848132	-2.9634	0.00304261	0.0296946	3-oxo-5-alpha-steroid 4-dehydrogenase	3-oxo-5-alpha-steroid 4-dehydrogenase, C-terminal	hypothetical protein LOC100191179	AT3G55360.1	ATTSC13,CER10,ECR,TSC13	3-oxo-5-alpha-steroid 4-dehydrogenase family protein	LOC_Os01g05670.1	3-oxo-5-alpha-steroid 4-dehydrogenase, putative, expressed	0	0
Zm00001eb038710	12719.6	-0.251043	0.0843101	-2.97761	0.00290502	0.0287108	ABC transporter transmembrane region	ABC transporter type 1, transmembrane domain	hypothetical protein LOC100384057	AT2G36910.1	ABCB1,ATPGP1,PGP1	ATP binding cassette subfamily B1	LOC_Os08g45030.1	multidrug resistance protein, putative, expressed	br2	brachytic2
Zm00001eb362860	6236.09	-0.250993	0.0832043	-3.01659	0.00255633	0.0260193	Villin headpiece domain	Villin headpiece	hypothetical protein LOC100279855	AT2G41740.1	ATVLN2,VLN2	villin 2	LOC_Os03g24220.1	villin protein, putative, expressed	0	0
Zm00001eb228690	7753.54	-0.249126	0.0895967	-2.78053	0.00542709	0.0458781	1,3-beta-glucan synthase component	Glycosyl transferase, family 48	no_annotation	AT5G13000.1	ATGSL12,gsl12	glucan synthase-like 12	LOC_Os06g51270.1	1,3-beta-glucan synthase component domain containing protein, expressed	0	0
Zm00001eb149530	3963.77	-0.249095	0.0847146	-2.9404	0.00327789	0.0313956	Leucine rich repeat N-terminal domain	Leucine-rich repeat-containing N-terminal, plant-type	hypothetical protein LOC100274594	AT3G56370.1	0	Leucine-rich repeat protein kinase family protein	LOC_Os01g60670.1	receptor-like protein kinase precursor, putative, expressed	0	0
Zm00001eb071550	4917.52	-0.249026	0.0826521	-3.01294	0.00258728	0.026235	haloacid dehalogenase-like hydrolase	0	no_annotation	AT5G57110.1	ACA8,AT-ACA8	autoinhibited Ca2+ -ATPase, isoform 8	LOC_Os04g51610.1	calcium-transporting ATPase, plasma membrane-type, putative, expressed	0	0
Zm00001eb122250	3050.69	-0.248394	0.0889631	-2.79211	0.00523659	0.0447366	Enhancer of polycomb-like	Enhancer of polycomb-like, N-terminal	hypothetical protein LOC100383188 (LOC100383188), mRNA	AT4G32620.2	0	Enhancer of polycomb-like transcription factor protein	LOC_Os01g08430.1	expressed protein	0	0
Zm00001eb140890	8609.92	-0.24741	0.0828989	-2.98448	0.0028406	0.0282124	Gelsolin repeat	Gelsolin-like domain	hypothetical protein LOC100273789	AT2G41740.1	ATVLN2,VLN2	villin 2	LOC_Os03g24220.1	villin protein, putative, expressed	0	0
Zm00001eb067530	5628.13	-0.244907	0.0888402	-2.75671	0.00583863	0.0484929	Protein kinase domain	Protein kinase domain	hypothetical protein LOC100274088	AT3G13530.1	MAP3KE1,MAPKKK7	mitogen-activated protein kinase kinase kinase 7	LOC_Os04g56530.1	STE_MEKK_ste11_MAP3K.1 - STE kinases include homologs to sterile 7, sterile 11 and sterile 20 from yeast, expressed	0	0
Zm00001eb102050	10022.2	-0.244766	0.0808755	-3.02645	0.00247446	0.0253459
Zm00001eb114430	5299.38	-0.244273	0.0845243	-2.88997	0.00385273	0.0354556	Tetratricopeptide repeat	Tetratricopeptide repeat	Putative uncharacterized protein	AT4G02680.1	EOL1	ETO1-like 1	LOC_Os11g37520.1	BTBT3 - Bric-a-Brac, Tramtrack, Broad Complex BTB domain with tetratricopeptide repeats, expressed	0	0
Zm00001eb015700	5838.06	-0.244155	0.0867566	-2.81425	0.00488909	0.042632	RNA recognition motif. (a.k.a. RRM, RBD, or RNP domain)	RNA recognition motif domain	hypothetical protein LOC100384253	AT3G51950.1	0	Zinc finger (CCCH-type) family protein / RNA recognition motif (RRM)-containing protein	LOC_Os07g48410.1	RNA-binding zinc finger protein, putative, expressed	c3h45	C3H-transcription factor 345
Zm00001eb354100	5155.74	-0.24338	0.08468	-2.87412	0.00405159	0.0367958	Translocase of chloroplast 159/132, membrane anchor domain	Translocase of chloroplast 159/132, membrane anchor domain	no_annotation	AT4G02510.1	ATTOC159,PPI2,TOC159,TOC160,TOC86	translocon at the outer envelope membrane of chloroplasts 159	LOC_Os05g05950.1	TOC159, putative, expressed	0	0
Zm00001eb054910	7244.76	-0.243336	0.0829819	-2.9324	0.00336354	0.0319253	Coatomer (COPI) alpha subunit C-terminus	Coatomer, alpha subunit, C-terminal	hypothetical protein LOC100384351	AT1G62020.1	0	Coatomer, alpha subunit	LOC_Os09g04110.1	coatomer alpha subunit, putative, expressed	0	0
Zm00001eb216390	5658.64	-0.243039	0.0874403	-2.77948	0.00544461	0.0459779	WD domain, G-beta repeat	WD40 repeat	Putative uncharacterized protein	AT1G62020.1	0	Coatomer, alpha subunit	LOC_Os09g04110.1	coatomer alpha subunit, putative, expressed	0	0
Zm00001eb101230	9337.34	-0.242345	0.0819682	-2.95657	0.0031108	0.030226
Zm00001eb028680	6103.57	-0.238569	0.0860188	-2.77346	0.00554644	0.0466027	HCO3- transporter family	Bicarbonate transporter, C-terminal	LOC100285382	AT3G62270.1	0	HCO3- transporter family	LOC_Os12g37840.1	boron transporter protein, putative, expressed	rte1	rotten ear1
Zm00001eb406350	4831.53	-0.23671	0.0862518	-2.7444	0.00606211	0.0497797	Heavy-metal-associated domain	Heavy metal-associated domain, HMA	hypothetical protein LOC100382282	AT3G06130.1	0	Heavy metal transport/detoxification superfamily protein	LOC_Os11g05010.1	heavy-metal-associated domain-containing protein, putative, expressed	0	0
Zm00001eb338300	7386.75	-0.235954	0.0855693	-2.75746	0.00582527	0.0484031
Zm00001eb022230	8650.12	-0.235603	0.0785043	-3.00115	0.00268965	0.0270688	Sugar (and other) transporter	Major facilitator, sugar transporter-like	LOC100285573	AT4G35300.1	TMT2	tonoplast monosaccharide transporter2	LOC_Os10g39440.1	transporter family protein, putative, expressed	0	0
Zm00001eb388840	4804.02	-0.235276	0.0840621	-2.79883	0.00512881	0.0440179	Protein tyrosine kinase	Serine-threonine/tyrosine-protein kinase, catalytic domain	hypothetical protein LOC100193715	AT3G46290.1	HERK1	hercules receptor kinase 1	LOC_Os06g22810.1	TKL_IRAK_CrRLK1L-1.14 - The CrRLK1L-1 subfamily has homology to the CrRLK1L homolog, expressed	0	0
Zm00001eb217550	6470.44	-0.232787	0.0838219	-2.77716	0.00548364	0.0462269
Zm00001eb101320	3733.65	-0.23103	0.0827615	-2.79152	0.0052461	0.044802
Zm00001eb122750	6954.01	-0.23021	0.0816349	-2.82	0.00480238	0.0420118	Zinc-binding RING-finger	Cellulose synthase, RING-type zinc finger	Cellulose synthase-3 Fragment	AT4G32410.1	AtCESA1,CESA1,RSW1	cellulose synthase 1	LOC_Os05g08370.1	CESA1 - cellulose synthase, expressed	cesa3	cellulose synthase3
Zm00001eb281210	4476.46	-0.229418	0.0832969	-2.75422	0.00588323	0.0487357	Microtubule associated protein (MAP65/ASE1 family)	0	microtubule-associated protein MAP65-1a	AT4G26760.1	MAP65-2	microtubule-associated protein 65-2	LOC_Os06g20370.1	microtubule associated protein, putative, expressed	0	0
Zm00001eb257930	10489.5	-0.223894	0.0782889	-2.85984	0.00423852	0.0380103	Endomembrane protein 70	Nonaspanin (TM9SF)	LOC100281207	AT5G35160.2	0	Endomembrane protein 70 protein family	LOC_Os02g55440.1	transmembrane 9 superfamily member, putative, expressed	0	0
Zm00001eb372570	10159.7	-0.223517	0.0765502	-2.91987	0.00350181	0.0328638	C2 domain	C2 domain	#N/A	#N/A	#N/A	#N/A	#N/A	#N/A	#N/A	#N/A
Zm00001eb142540	6562.4	-0.220585	0.0802176	-2.74983	0.00596259	0.0491802	AUX/IAA family	AUX/IAA domain	putative auxin response factor	AT5G62000.1	ARF1-BP,ARF2,HSS,ORE14	auxin response factor 2	LOC_Os01g70270.1	auxin response factor, putative, expressed	arftf10	ARF-transcription factor 10
Zm00001eb062600	11635.3	0.219057	0.0774252	2.82928	0.00466533	0.0411045	Cofilin/tropomyosin-type actin-binding protein	Actin-depolymerising factor homology domain	Actin-depolymerizing factor 3 (ADF-3)(ZmADF3)(ZmABP3)	0	0	0	0	0	adf3	actin depolymerizing factor3
Zm00001eb228620	72150.5	0.226761	0.0823684	2.75301	0.00590504	0.0488433	HMG (high mobility group) box	High mobility group box domain	DNA-binding protein MNB1B (HMG1-like protein)	AT1G20696.2	HMGB3,NFD03,NFD3	high mobility group B3	LOC_Os06g51220.2	HMG1/2, putative, expressed	hmg1	high mobility group protein1
Zm00001eb109620	9062.92	0.233399	0.0833324	2.80082	0.00509727	0.0438239	Class-II DAHP synthetase family	DAHP synthetase, class II	Putative uncharacterized protein	AT1G22410.1	0	Class-II DAHP synthetase family protein	LOC_Os07g42960.1	phospho-2-dehydro-3-deoxyheptonate aldolase, chloroplast precursor, putative, expressed	0	0
Zm00001eb222570	10971	0.235121	0.0818417	2.87288	0.00406755	0.0368854	ATPase family associated with various cellular activities (AAA)	ATPase, AAA-type, core	hypothetical protein LOC100382799	AT5G03340.1	0	ATPase, AAA-type, CDC48 protein	LOC_Os10g30580.1	cell division control protein 48 homolog E, putative, expressed	0	0
Zm00001eb225770	5185.57	0.245415	0.086948	2.82255	0.00476433	0.0417487	Glycosyltransferase family 43	Glycosyl transferase, family 43	glycosyltransferase	AT5G67230.1	I14H,IRX14-L	Nucleotide-diphospho-sugar transferases superfamily protein	LOC_Os06g47340.1	glycosyltransferase family 43 protein, putative, expressed	0	0
Zm00001eb106460	6866.72	0.2486	0.0798614	3.1129	0.00185261	0.0202715	Core histone H2A/H2B/H3/H4	Histone H2A/H2B/H3	hypothetical protein LOC100194327	AT4G27230.1	HTA2	histone H2A 2	LOC_Os07g36130.1	core histone H2A/H2B/H3/H4, putative, expressed	0	0
Zm00001eb059850	2553.77	0.248701	0.0905441	2.74674	0.00601912	0.0494823	Oxidoreductase NAD-binding domain	Oxidoreductase FAD/NAD(P)-binding	Putative uncharacterized protein	AT4G05390.1	ATRFNR1,RFNR1	root FNR 1	LOC_Os03g57120.1	ferredoxin--NADP reductase, chloroplast precursor, putative, expressed	fnr2	ferredoxin NADP reductase2
Zm00001eb164860	71873.2	0.249496	0.0850655	2.93298	0.00335723	0.0318904	non-haem dioxygenase in morphine synthesis N-terminal	Non-haem dioxygenase N-terminal domain	#N/A	#N/A	#N/A	#N/A	#N/A	#N/A	#N/A	#N/A
Zm00001eb292340	5882.84	0.250992	0.0838658	2.99278	0.00276447	0.0276836	Thioredoxin	Thioredoxin domain	thioredoxin h1 protein	0	0	0	0	0	trh1	thioredoxin h homolog1
Zm00001eb212820	10284.5	0.251112	0.0888233	2.82709	0.00469725	0.041286	linker histone H1 and H5 family	Linker histone H1/H5, domain H15	Histone H1	AT2G30620.2	0	winged-helix DNA-binding transcription factor family protein	LOC_Os07g08710.1	AT hook-containing DNA-binding protein, putative, expressed	hon106a	histone H1 106a
Zm00001eb170020	24796.1	0.251696	0.0757527	3.3226	0.000891836	0.011465	Serine hydroxymethyltransferase	Serine hydroxymethyltransferase-like domain	hypothetical protein LOC100192461	AT4G13930.1	SHM4	serine hydroxymethyltransferase 4	LOC_Os12g22030.1	serine hydroxymethyltransferase, mitochondrial precursor, putative, expressed	gly1	glycine1
Zm00001eb396730	10886.7	0.258265	0.0844116	3.0596	0.00221636	0.0232535	Ribosomal protein S7e	Ribosomal protein S7e	hypothetical protein LOC100274227	AT1G48830.1	0	Ribosomal protein S7e family protein	LOC_Os03g18570.1	40S ribosomal protein S7, putative, expressed	0	0
Zm00001eb182460	3023.24	0.258687	0.0914612	2.82838	0.00467841	0.0412048	NAD-binding of NADP-dependent 3-hydroxyisobutyrate dehydrogenase	3-hydroxyisobutyrate dehydrogenase, NAD-binding domain	2-hydroxy-3-oxopropionate reductase	AT3G25530.1	ATGHBDH,GHBDH,GLYR1,GR1	glyoxylate reductase 1	LOC_Os02g35500.1	NAD binding domain of 6-phosphogluconate dehydrogenase containing protein, expressed	0	0
Zm00001eb139140	4027.79	0.259554	0.0932846	2.78238	0.00539613	0.0457122	ATP synthase subunit C	V-ATPase proteolipid subunit C-like domain	V-type proton ATPase 16 kDa proteolipid subunit Fragment (V-ATPase 16 kDa proteolipid subunit)(Vacuolar proton pump 16 kDa proteolipid subunit)	AT1G19910.1	ATVHA-C2,AVA-2PE,AVA-P2	ATPase, F0/V0 complex, subunit C protein	LOC_Os12g07140.1	expressed protein	atp1	ATPase1
Zm00001eb174670	3244.22	0.260917	0.0927448	2.81328	0.00490396	0.0427093
Zm00001eb402180	3658.43	0.262889	0.0909613	2.89012	0.00385098	0.0354531	Kelch motif	Kelch repeat type 1	LOC100283956	AT1G14330.1	0	Galactose oxidase/kelch repeat superfamily protein	LOC_Os03g07530.1	OsFBK12 - F-box domain and kelch repeat containing protein, expressed	0	0
Zm00001eb148830	11084.3	0.263935	0.090139	2.92809	0.00341047	0.0322568	Ribosomal protein S12/S23	Ribosomal protein S12/S23	hypothetical protein LOC100192600	AT5G02960.1	0	Ribosomal protein S12/S23 family protein	LOC_Os03g60400.1	40S ribosomal protein S23, putative, expressed	pza03735	0
Zm00001eb217560	67755.2	0.266777	0.0873586	3.05381	0.00225954	0.0236443	RNA recognition motif. (a.k.a. RRM, RBD, or RNP domain)	RNA recognition motif domain	Glycine-rich RNA-binding, abscisic acid-inducible protein	AT4G39260.3	ATGRP8,CCR1,GR-RBP8,GRP8	cold, circadian rhythm, and RNA binding 1	LOC_Os03g46770.1	RNA recognition motif containing protein, expressed	rab15	responsive to abscisic acid15
Zm00001eb149730	7355.72	0.267385	0.0899513	2.97255	0.00295337	0.0290699	BPG-independent PGAM N-terminus (iPGM_N)	BPG-independent PGAM, N-terminal	hypothetical protein LOC100381658	AT3G08590.1	0	Phosphoglycerate mutase, 2,3-bisphosphoglycerate-independent	LOC_Os01g60190.1	2,3-bisphosphoglycerate-independent phosphoglycerate mutase, putative, expressed	0	0
Zm00001eb370990	2920.55	0.269113	0.0927349	2.90196	0.00370837	0.034402	Trehalose-phosphatase	Trehalose-phosphatase	Putative uncharacterized protein	AT1G06410.1	ATTPS7,ATTPSA,TPS7	trehalose-phosphatase/synthase 7	LOC_Os01g54560.1	trehalose synthase, putative, expressed	trps15	trehalose-6-phosphate synthase15
Zm00001eb282710	6687.8	0.270488	0.0859037	3.14873	0.0016398	0.0184441	Thioredoxin	Thioredoxin domain	protein disulfide isomerase	AT2G47470.1	ATPDI11,ATPDIL2-1,MEE30,PDI11,UNE5	thioredoxin family protein	LOC_Os05g06430.2	OsPDIL2-1 protein disulfide isomerase PDIL2-1, expressed	pdi7	protein disulfide isomerase7
Zm00001eb403860	22472.9	0.271831	0.0859523	3.16258	0.00156378	0.0177625	Core histone H2A/H2B/H3/H4	Histone H2A/H2B/H3	Histone H2B	AT3G45980.1	H2B,HTB9	Histone superfamily protein	LOC_Os03g17084.1	Core histone H2A/H2B/H3/H4 domain containing protein, putative, expressed	0	0
Zm00001eb202580	5762.04	0.272353	0.0925129	2.94395	0.00324051	0.0311238	Prolyl-tRNA synthetase, C-terminal	Proline-tRNA ligase, class II, C-terminal	hypothetical protein LOC100272402	AT3G62120.1	0	Class II aaRS and biotin synthetases superfamily protein	LOC_Os12g25710.1	bifunctional aminoacyl-tRNA synthetase, putative, expressed	0	0
Zm00001eb421400	4208.81	0.27387	0.0918919	2.98035	0.00287919	0.0285099	RNA recognition motif. (a.k.a. RRM, RBD, or RNP domain)	RNA recognition motif domain	Putative uncharacterized protein	AT5G61960.1	AML1,ML1	MEI2-like protein 1	LOC_Os02g31290.1	AML1, putative, expressed	0	0
Zm00001eb185240	7563.41	0.274931	0.0991397	2.77317	0.00555134	0.0466027	Aromatic amino acid lyase	Aromatic amino acid lyase	no_annotation	AT3G10340.1	PAL4	phenylalanine ammonia-lyase 4	LOC_Os02g41630.2	phenylalanine ammonia-lyase, putative, expressed	pal3	phenylalanine ammonia lyase3
Zm00001eb418440	6791.88	0.275108	0.0953512	2.88521	0.00391159	0.0358745	WD40-like Beta Propeller Repeat	WD40-like Beta Propeller	no_annotation	AT1G21680.1	0	DPP6 N-terminal domain-like protein	LOC_Os03g28980.1	WD40-like Beta Propeller Repeat family protein, expressed	0	0
Zm00001eb205820	4254.97	0.275913	0.0929247	2.96921	0.00298565	0.029328	Proteasomal ATPase OB C-terminal domain	Proteasomal ATPase OB C-terminal domain	hypothetical protein LOC100383510	AT1G45000.1	0	AAA-type ATPase family protein	LOC_Os02g10640.1	26S protease regulatory subunit, putative, expressed	0	0
Zm00001eb304090	2469.56	0.276555	0.094987	2.9115	0.00359695	0.0335226	Proteasome subunit	Proteasome, subunit alpha/beta	hypothetical protein LOC100216834	AT3G27430.2	PBB1	N-terminal nucleophile aminohydrolases (Ntn hydrolases) superfamily protein	LOC_Os05g09490.1	peptidase, T1 family, putative, expressed	0	0
Zm00001eb107250	9106.26	0.277058	0.0920929	3.00846	0.00262572	0.0265468
Zm00001eb253500	4546.49	0.277515	0.0909452	3.05146	0.00227735	0.0237492	K+ potassium transporter	Potassium transporter	hypothetical protein LOC100191870	AT5G14880.1	0	Potassium transporter family protein	LOC_Os02g49760.3	potassium transporter, putative, expressed	0	0
Zm00001eb260960	9348.87	0.27786	0.0876988	3.16834	0.00153311	0.017521	Ribosomal S13/S15 N-terminal domain	Ribosomal protein S13/S15, N-terminal	hypothetical protein LOC100216794	AT4G00100.1	ATRPS13A,PFL2,RPS13,RPS13A	ribosomal protein S13A	LOC_Os08g02400.1	40S ribosomal protein S13, putative, expressed	0	0
Zm00001eb360900	2941.77	0.278025	0.0991892	2.80298	0.0050633	0.043657
Zm00001eb282790	14835.3	0.282477	0.0977293	2.8904	0.00384751	0.0354374	Ribosomal protein 60S L18 and 50S L18e	Ribosomal protein L18e/L15P	hypothetical protein LOC100194344	AT3G05590.1	RPL18	ribosomal protein L18	LOC_Os05g06310.1	60S ribosomal protein L18-3, putative, expressed	0	0
Zm00001eb188600	7599.8	0.283105	0.0915539	3.09222	0.00198663	0.0213241	ATP synthase delta (OSCP) subunit	ATPase, OSCP/delta subunit	LOC100282837	AT5G13450.1	ATP5	delta subunit of Mt ATP synthase	LOC_Os06g43850.1	ATP synthase F1, delta subunit family protein, putative, expressed	0	0
Zm00001eb354230	2052.19	0.285524	0.10391	2.74779	0.00599979	0.0493906	Tetrahydrofolate dehydrogenase/cyclohydrolase, catalytic domain	Tetrahydrofolate dehydrogenase/cyclohydrolase, catalytic domain	hypothetical protein LOC100272563	AT3G12290.1	0	Amino acid dehydrogenase family protein	LOC_Os05g05830.1	bifunctional protein folD, putative, expressed	0	0
Zm00001eb179490	16781.4	0.28619	0.101606	2.81666	0.00485257	0.0423685	14-3-3 protein	14-3-3 domain	LOC100285226	AT3G02520.1	GF14 NU,GRF7	general regulatory factor 7	LOC_Os08g33370.1	14-3-3 protein, putative, expressed	0	0
Zm00001eb007860	10848.9	0.286297	0.0955714	2.99563	0.00273875	0.0275058	Ribosomal S3Ae family	Ribosomal protein S3Ae	no_annotation	AT4G34670.1	0	Ribosomal protein S3Ae	LOC_Os02g18550.1	40S ribosomal protein S3a, putative, expressed	0	0
Zm00001eb322690	6647.5	0.286695	0.0885425	3.23794	0.00120398	0.0144867	MatE	Multi antimicrobial extrusion protein	transparent testa 12 protein	AT3G21690.1	0	MATE efflux family protein	LOC_Os03g37640.1	MATE efflux family protein, putative, expressed	0	0
Zm00001eb038700	2185.17	0.286821	0.0919123	3.12059	0.00180488	0.0198849	Zinc-finger double-stranded RNA-binding	Zinc finger, double-stranded RNA binding	no_annotation	AT2G36930.1	0	zinc finger (C2H2 type) family protein	LOC_Os08g45040.1	zinc finger protein 593, putative, expressed	0	0
Zm00001eb401700	6589.86	0.287705	0.0965798	2.97893	0.00289253	0.028599	Ribosomal protein S2	Ribosomal protein S2	40S ribosomal protein SA	AT3G04770.2	RPSAb	40s ribosomal protein SA B	LOC_Os03g08440.1	ribosomal protein S2, putative, expressed	0	0
Zm00001eb046340	6774.84	0.288243	0.100953	2.85522	0.00430064	0.0383947	Ribosomal protein L21e	Ribosomal protein L21e	hypothetical protein LOC100194057	0	0	0	0	0	0	0
Zm00001eb363890	1807.78	0.288488	0.100632	2.86677	0.0041469	0.0373669	Ubiquitin-conjugating enzyme	Ubiquitin-conjugating enzyme E2	ubiquitin-conjugating enzyme E2-22 kDa	AT5G50870.1	UBC27	ubiquitin-conjugating enzyme 27	LOC_Os01g70140.1	ubiquitin-conjugating enzyme E2-22 kDa, putative, expressed	0	0
Zm00001eb102380	2219.14	0.288627	0.0924609	3.12161	0.00179864	0.0198343	Uracil phosphoribosyltransferase	0	LOC100282453	AT3G27190.1	UKL2	uridine kinase-like 2	LOC_Os09g32820.1	uridine/cytidine kinase-like 1, putative, expressed	0	0
Zm00001eb011460	1696	0.289434	0.103866	2.78661	0.00532619	0.0452464	Phosphatidylinositol-4-phosphate 5-Kinase	Phosphatidylinositol-4-phosphate 5-kinase, core	hypothetical protein LOC100383415	AT1G77740.1	PIP5K2	phosphatidylinositol-4-phosphate 5-kinase 2	LOC_Os03g15550.1	phosphatidylinositol-4-phosphate 5-kinase, putative, expressed	mmp66	0
Zm00001eb237050	3312.34	0.289452	0.0874626	3.30944	0.000934837	0.0118469	NAD dependent epimerase/dehydratase family	NAD-dependent epimerase/dehydratase	LOC100284029	AT5G19440.1	0	NAD(P)-binding Rossmann-fold superfamily protein	LOC_Os01g34480.1	NAD dependent epimerase/dehydratase family protein, putative, expressed	0	0
Zm00001eb061360	1661.58	0.290623	0.105067	2.76608	0.00567345	0.0473976	Ribosomal protein L4/L1 family	Ribosomal protein L4/L1e	LOC100280943	AT2G20060.1	0	Ribosomal protein L4/L1 family	LOC_Os11g37510.1	ribosomal protein L4, putative, expressed	0	0
Zm00001eb366710	24500	0.291435	0.0943216	3.0898	0.00200289	0.0214796	Synaptobrevin	Synaptobrevin	VAMP-like protein YKT62	AT5G58060.1	ATGP1,ATYKT61,YKT61	SNARE-like superfamily protein	LOC_Os01g64650.1	VAMP-like protein YKT62, putative, expressed	0	0
Zm00001eb138330	2427.76	0.291814	0.0929744	3.13864	0.00169731	0.0189461	DAHP synthetase I family	DAHP synthetase I/KDSA	hypothetical protein LOC100191165	AT1G16340.4	ATKDSA2,ATKSDA	Aldolase superfamily protein	LOC_Os12g10784.1	2-dehydro-3-deoxyphosphooctonate aldolase, putative, expressed	0	0
Zm00001eb326620	1601.41	0.291925	0.105049	2.77893	0.0054538	0.0460395	Protein kinase domain	Protein kinase domain	hypothetical protein LOC100383830	AT1G74330.1	0	Protein kinase superfamily protein	LOC_Os07g40550.1	IBS1, putative, expressed	0	0
Zm00001eb430450	8066.07	0.292538	0.0991991	2.949	0.00318808	0.030816	Ribosomal L30 N-terminal domain	Ribosomal protein L30, N-terminal	60S ribosomal protein L7-2 (LOC100281870), mRNA	AT2G44120.2	0	Ribosomal protein L30/L7 family protein	LOC_Os04g51630.1	60S ribosomal protein L7, putative, expressed	0	0
Zm00001eb186320	2372.05	0.292873	0.0920354	3.18218	0.00146172	0.0168243	Ras family	Small GTPase	LOC100217200 (TIDP3363), mRNA	AT1G02130.1	ARA-5,ARA5,ATRAB1B,ATRABD2A,RA-5,RABD2A	RAS 5	LOC_Os01g08450.1	ras-related protein, putative, expressed	0	0
Zm00001eb150960	1515.12	0.293338	0.106377	2.75755	0.00582365	0.0484031	Translation initiation factor SUI1	SUI1 domain	GOS2 homolog	AT1G54290.1	0	Translation initiation factor SUI1 family protein	LOC_Os01g58220.2	translation initiation factor SUI1, putative, expressed	gos1	GOS2 homolog
Zm00001eb358050	4336.13	0.293705	0.103286	2.8436	0.00446077	0.0396003	Cytochrome c oxidase subunit Vb	Cytochrome c oxidase, subunit Vb	hypothetical protein LOC100277708	AT1G80230.1	0	Rubredoxin-like superfamily protein	LOC_Os01g42650.1	cytochrome c oxidase subunit 5B, mitochondrial precursor, putative, expressed	0	0
Zm00001eb160340	11385	0.293785	0.0945644	3.10672	0.00189178	0.020617	Ribosomal protein L19e	Ribosomal protein L19/L19e	60S ribosomal protein L19-3	AT3G16780.1	0	Ribosomal protein L19e family protein	LOC_Os03g38260.1	60S ribosomal protein L19-3, putative, expressed	0	0
Zm00001eb373110	2276.72	0.295175	0.0964849	3.05929	0.00221866	0.0232675	Pyridine nucleotide-disulphide oxidoreductase	FAD/NAD(P)-binding domain	NADH dehydrogenase	AT5G08740.1	NDC1	NAD(P)H dehydrogenase C1	LOC_Os06g11140.1	pyridine nucleotide-disulphide oxidoreductase domain containing protein, expressed	0	0
Zm00001eb036050	2505.9	0.29557	0.0976557	3.02666	0.00247274	0.0253391	Ras family	Small GTPase	ras-related protein ARA-4	AT2G43130.1	ARA-4,ARA4,ATRAB11F,ATRABA5C,RABA5C	P-loop containing nucleoside triphosphate hydrolases superfamily protein	LOC_Os08g41340.1	ras-related protein, putative, expressed	ras11G1	ras-related protein11G1
Zm00001eb319790	2544.14	0.296331	0.0928654	3.19097	0.00141795	0.0164853	Ring finger domain	Zinc finger, RING-type	protein binding protein (LOC100284381), mRNA	AT3G19910.1	0	RING/U-box superfamily protein	LOC_Os09g36460.1	zinc RING finger protein, putative, expressed	0	0
Zm00001eb257510	1521.72	0.296716	0.103149	2.87657	0.00402023	0.0365797	Glycosyltransferase family 20	Glycosyl transferase, family 20	LOC100281927	AT2G18700.1	ATTPS11,ATTPSB,TPS11	trehalose phosphatase/synthase 11	LOC_Os02g54820.2	trehalose-6-phosphate synthase, putative, expressed	trps11	trehalose-6-phosphate synthase11
Zm00001eb313730	16655.2	0.296789	0.105183	2.82165	0.00477772	0.0418509	Centromere kinetochore component CENP-T histone fold	CENP-T/Histone H4, histone fold	Histone H4	AT3G53730.1	0	Histone superfamily protein	LOC_Os05g39050.1	Core histone H2A/H2B/H3/H4 domain containing protein, putative, expressed	0	0
Zm00001eb010400	3872.42	0.297392	0.0882255	3.37081	0.000749465	0.0100125	Ubiquitin interaction motif	Ubiquitin interacting motif	hypothetical protein LOC100272940	AT4G38630.1	ATMCB1,MBP1,MCB1,RPN10	regulatory particle non-ATPase 10	LOC_Os03g13970.1	26S proteasome non-ATPase regulatory subunit 4, putative, expressed	0	0
Zm00001eb036930	8097.11	0.298506	0.105486	2.82982	0.00465746	0.041065	Fn3-like domain from Purple Acid Phosphatase	Purple acid phosphatase, Fn3-like domain	hypothetical protein LOC100191759	AT5G50400.1	ATPAP27,PAP27	purple acid phosphatase 27	LOC_Os08g41880.1	nucleotide pyrophosphatase/phosphodiesterase, putative, expressed	AY107847	0
Zm00001eb291810	6542.58	0.299178	0.082096	3.64424	0.00026818	0.00434876	Translation initiation factor SUI1	SUI1 domain	protein translation factor SUI1	AT1G54290.1	0	Translation initiation factor SUI1 family protein	LOC_Os05g41900.1	translation initiation factor SUI1, putative, expressed	pco141133	0
Zm00001eb317810	15170.1	0.2995	0.0962059	3.11312	0.00185122	0.0202662	Ribosomal protein L7Ae/L30e/S12e/Gadd45 family	Ribosomal protein L7Ae/L30e/S12e/Gadd45	60S ribosomal protein L7a	AT3G62870.1	0	Ribosomal protein L7Ae/L30e/S12e/Gadd45 family protein	LOC_Os08g23710.1	ribosomal protein L7Ae, putative, expressed	0	0
Zm00001eb066680	8779.75	0.300095	0.0858541	3.4954	0.000473346	0.00694489	Flavin containing amine oxidoreductase	Amine oxidase	hypothetical protein LOC100191603	AT1G65840.1	ATPAO4,PAO4	polyamine oxidase 4	LOC_Os04g57550.1	amine oxidase, flavin-containing, domain containing protein, expressed	0	0
Zm00001eb013490	8615.41	0.300102	0.100379	2.98969	0.00279258	0.0279189	RanBP1 domain	Ran binding domain	hypothetical protein LOC100193549	AT5G58590.1	RANBP1	RAN binding protein 1	LOC_Os03g18180.1	ranBP1 domain containing protein, expressed	0	0
Zm00001eb049720	4731.61	0.300696	0.105306	2.85545	0.00429762	0.0383819	Ribosomal protein L24e	Ribosomal protein L24e-related	hypothetical protein LOC100193634	AT2G36620.1	RPL24A	ribosomal protein L24	LOC_Os05g40820.2	ribosomal protein L24, putative, expressed	0	0
Zm00001eb062250	4379.23	0.301825	0.108511	2.78152	0.00541052	0.045802	Ribosomal protein S26e	Ribosomal protein S26e	40S ribosomal protein S26	AT2G40510.1	0	Ribosomal protein S26e family protein	LOC_Os05g39960.1	40S ribosomal protein S26, putative, expressed	0	0
Zm00001eb215990	4585.7	0.302059	0.10121	2.98449	0.00284052	0.0282124	Vacuolar protein sorting-associated protein 62	Vacuolar protein sorting-associated protein 62	Putative uncharacterized protein	AT3G04350.1	0	Plant protein of unknown function (DUF946)	LOC_Os03g51150.1	expressed protein	0	0
Zm00001eb041840	3253.69	0.302114	0.0970562	3.11277	0.00185338	0.0202715	Phosphatidylinositol-4-phosphate 5-Kinase	Phosphatidylinositol-4-phosphate 5-kinase, core	no_annotation	AT1G71010.1	FAB1C	FORMS APLOID AND BINUCLEATE CELLS 1C	LOC_Os08g33200.1	1-phosphatidylinositol-4-phosphate 5-kinase/ zinc ion binding protein, putative, expressed	umc1278	0
Zm00001eb327330	14567.3	0.303636	0.099228	3.05998	0.00221349	0.0232405	Ribosomal proteins 50S-L15, 50S-L18e, 60S-L27A	Ribosomal protein L18e/L15P	LOC100286357	AT1G70600.1	0	Ribosomal protein L18e/L15 superfamily protein	LOC_Os03g29460.1	60S ribosomal protein, putative, expressed	0	0
Zm00001eb066860	1305.59	0.303686	0.105987	2.86531	0.00416598	0.0375109	Phospholipase/Carboxylesterase	Phospholipase/carboxylesterase/thioesterase	acyl-protein thioesterase 1	AT4G22300.1	SOBER1	carboxylesterases	LOC_Os04g57370.1	acyl-protein thioesterase, putative, expressed	0	0
Zm00001eb117830	2361.62	0.303817	0.0968946	3.13554	0.0017154	0.0190825	AP2 domain	AP2/ERF domain	no_annotation	AT4G37750.1	ANT,CKC,CKC1,DRG	Integrase-type DNA-binding superfamily protein	LOC_Os03g56050.1	AP2-like ethylene-responsive transcription factor AINTEGUMENTA, putative, expressed	ereb41	AP2-EREBP-transcription factor 41
Zm00001eb368820	2370.45	0.304141	0.108877	2.79344	0.00521506	0.0445841	Putative tRNA binding domain	tRNA-binding domain	LOC100282083	AT2G40660.1	0	Nucleic acid-binding, OB-fold-like protein	LOC_Os01g60660.1	methionyl-tRNA synthetase, putative, expressed	0	0
Zm00001eb123690	2939.53	0.304576	0.0986667	3.08692	0.00202243	0.0216411	PLAC8 family	PLAC8 motif-containing protein	hypothetical protein LOC100194102	AT3G08590.1	0	Phosphoglycerate mutase, 2,3-bisphosphoglycerate-independent	LOC_Os01g60190.1	2,3-bisphosphoglycerate-independent phosphoglycerate mutase, putative, expressed	0	0
Zm00001eb379100	1756.98	0.304619	0.101954	2.9878	0.00280994	0.0280345	RNA recognition motif. (a.k.a. RRM, RBD, or RNP domain)	RNA recognition motif domain	nucleic acid binding protein	AT4G17720.1	0	RNA-binding (RRM/RBD/RNP motifs) family protein	LOC_Os06g02240.1	RNA recognition motif containing protein, putative, expressed	0	0
Zm00001eb258730	4032.06	0.306753	0.110536	2.77515	0.00551765	0.0464117	RNA recognition motif. (a.k.a. RRM, RBD, or RNP domain)	RNA recognition motif domain	hypothetical protein LOC100217196	AT1G60000.1	0	RNA-binding (RRM/RBD/RNP motifs) family protein	LOC_Os02g57010.1	RNA recognition motif containing protein, putative, expressed	0	0
Zm00001eb217750	1061.53	0.309842	0.112582	2.75215	0.00592049	0.0489042	Ras family	Small GTPase	Putative uncharacterized proteinRas-related protein RHN1 ;	AT4G19640.1	ARA-7,ARA7,ATRAB-F2B,ATRAB5B,ATRABF2B,RAB-F2B,RABF2B	Ras-related small GTP-binding family protein	LOC_Os03g46390.1	ras-related protein, putative, expressed	0	0
Zm00001eb171410	10999.9	0.310427	0.0939198	3.30523	0.000948984	0.0119894	Polyphenol oxidase middle domain	Polyphenol oxidase, central domain	hypothetical protein LOC100275424	0	0	0	LOC_Os01g58100.1	polyphenol oxidase, putative, expressed	0	0
Zm00001eb351880	2079.16	0.312207	0.113381	2.75361	0.00589412	0.0487863	Protein of unknown function (DUF640)	ALOG domain	hypothetical protein LOC100273939	AT1G07090.1	LSH6	Protein of unknown function (DUF640)	LOC_Os05g39500.1	DUF640 domain containing protein, putative, expressed	0	0
Zm00001eb270370	3174.9	0.312291	0.111053	2.81209	0.00492205	0.042836	Ribosomal protein L11 methyltransferase (PrmA)	0	hypothetical protein LOC100384449	AT1G04870.2	ATPRMT10,PRMT10	protein arginine methyltransferase 10	LOC_Os06g05090.1	methyltransferase domain containing protein, expressed	0	0
Zm00001eb283950	4419.72	0.313499	0.106435	2.94546	0.00322474	0.0310417	Ribosomal protein L22p/L17e	Ribosomal protein L22/L17	hypothetical protein LOC100194089	AT1G27400.1	0	Ribosomal protein L22p/L17e family protein	LOC_Os09g08430.1	ribosomal protein L22, putative, expressed	0	0
Zm00001eb264930	1620.16	0.314514	0.112041	2.80713	0.00499853	0.0432678	bZIP transcription factor	Basic-leucine zipper domain	low temperature-induced protein15	AT3G62420.1	ATBZIP53,BZIP53	basic region/leucine zipper motif 53	LOC_Os05g03865.1	expressed protein	lip15	low temperature-induced protein15
Zm00001eb063770	7075.52	0.314745	0.0907899	3.46674	0.000526812	0.00758583	RNA recognition motif. (a.k.a. RRM, RBD, or RNP domain)	RNA recognition motif domain	glycine-rich RNA-binding protein 8	AT3G26420.1	ATRZ-1A	RNA-binding (RRM/RBD/RNP motifs) family protein with retrovirus zinc finger-like domain	LOC_Os03g61990.1	glycine-rich RNA-binding protein 7, putative, expressed	umc1331	0
Zm00001eb257920	1826.64	0.314901	0.100338	3.13839	0.00169879	0.018949	Proline-rich nuclear receptor coactivator motif	0	alginate regulatory protein AlgP	0	0	0	LOC_Os02g55430.1	alginate regulatory protein AlgP, putative, expressed	0	0
Zm00001eb151060	2230.57	0.315059	0.112497	2.8006	0.00510082	0.0438243
Zm00001eb023910	2362.97	0.315074	0.099105	3.17919	0.00147688	0.0169666	Casein kinase II regulatory subunit	Casein kinase II, regulatory subunit	protein kinase CK2 regulatory subunit CK2B2	AT2G44680.1	CKB4	casein kinase II beta subunit 4	LOC_Os10g41520.2	casein kinase II subunit beta-4, putative, expressed	0	0
Zm00001eb001460	6038.06	0.315324	0.108612	2.90322	0.00369344	0.0342766	No apical meristem (NAM) protein	NAC domain	no_annotation	AT1G65910.1	anac028,NAC028	NAC domain containing protein 28	LOC_Os03g02800.1	no apical meristem protein, putative, expressed	nactf78	NAC-transcription factor 78
Zm00001eb178370	1401.03	0.315353	0.102116	3.0882	0.00201376	0.0215674	Thioredoxin	Thioredoxin domain	no_annotation	AT2G18990.1	TXND9	thioredoxin domain-containing protein 9 homolog	LOC_Os08g15204.1	thioredoxin domain-containing protein 9, putative, expressed	0	0
Zm00001eb378250	11547	0.315552	0.0846109	3.72945	0.000191898	0.00333054	Core histone H2A/H2B/H3/H4	Histone H2A/H2B/H3	hypothetical protein LOC100192746	AT4G40030.2	0	Histone superfamily protein	LOC_Os06g04030.1	histone H3, putative, expressed	0	0
Zm00001eb103310	2848.6	0.316007	0.109613	2.88294	0.00393985	0.0360336	Cytochrome P450	Cytochrome P450	no_annotation	AT2G46660.1	CYP78A6	cytochrome P450, family 78, subfamily A, polypeptide 6	LOC_Os09g35940.1	cytochrome P450, putative, expressed	0	0
Zm00001eb285090	3794.09	0.316236	0.110746	2.85551	0.00429676	0.0383819	Iron/manganese superoxide dismutases, alpha-hairpin domain	Manganese/iron superoxide dismutase, N-terminal	Superoxide dismutase [Mn] 3.1, mitochondrial Precursor (EC 1.15.1.1)	AT3G10920.1	ATMSD1,MEE33,MSD1	manganese superoxide dismutase 1	LOC_Os05g25850.1	superoxide dismutase, mitochondrial precursor, putative, expressed	sod3	superoxide dismutase3
Zm00001eb123830	7653.94	0.31627	0.0963039	3.28408	0.00102316	0.0127372	Core histone H2A/H2B/H3/H4	Histone H2A/H2B/H3	Histone H3.2	AT1G09200.1	0	Histone superfamily protein	LOC_Os04g34240.1	histone H3, putative, expressed	0	0
Zm00001eb125460	3023.22	0.316444	0.0932368	3.39398	0.000688841	0.00934182	TMEM214, C-terminal, caspase 4 activator	Transmembrane protein 214	hypothetical protein LOC100382048	AT1G23170.2	0	Protein of unknown function DUF2359, transmembrane	LOC_Os01g03760.1	expressed protein	0	0
Zm00001eb211320	4119.46	0.316508	0.106	2.98591	0.00282734	0.0281617
Zm00001eb418960	1673.43	0.316682	0.114765	2.75939	0.00579086	0.048212
Zm00001eb325800	1201.41	0.31688	0.104418	3.03472	0.00240763	0.0248084	RNA recognition motif. (a.k.a. RRM, RBD, or RNP domain)	RNA recognition motif domain	hypothetical protein LOC100279976	AT3G07810.2	0	RNA-binding (RRM/RBD/RNP motifs) family protein	LOC_Os07g39560.1	RNA recognition motif containing protein, putative, expressed	0	0
Zm00001eb003360	3884.2	0.317098	0.096133	3.29854	0.000971902	0.0122342
Zm00001eb149860	6145.54	0.317108	0.0844402	3.75541	0.000173059	0.00303845	Oxidoreductase FAD-binding domain	Flavoprotein pyridine nucleotide cytochrome reductase-like, FAD-binding domain	hypothetical protein LOC100191335	AT5G17770.1	ATCBR,CBR,CBR1	NADH:cytochrome B5 reductase 1	LOC_Os01g59930.1	NADH-cytochrome b5 reductase, putative, expressed	fcr1	ferric-chelate reductase (NADH)1
Zm00001eb215110	9081.68	0.317384	0.0906814	3.49999	0.000465274	0.00687231	C-terminus of histone H2A	Histone H2A, C-terminal domain	hypothetical protein LOC100216638	AT3G54560.1	HTA11	histone H2A 11	LOC_Os03g53190.1	Core histone H2A/H2B/H3/H4 domain containing protein, putative, expressed	0	0
Zm00001eb205710	8730.2	0.318327	0.110677	2.87617	0.0040253	0.036612	Ribosomal protein S8e	Ribosomal protein S8e/ribosomal biogenesis NSA2	40S ribosomal protein S8	AT5G59240.1	0	Ribosomal protein S8e family protein	LOC_Os04g28180.1	ribosomal protein, putative, expressed	0	0
Zm00001eb333780	3096.05	0.318882	0.0916242	3.48033	0.0005008	0.00726836	Male Flower Specific protein 18	Male Flower Specific protein 18	MFS18 protein (LOC100283309), mRNA	0	0	0	LOC_Os01g14850.1	MFS18 protein precursor, putative, expressed	0	0
Zm00001eb210620	1354.7	0.319135	0.115736	2.75743	0.00582582	0.0484031
Zm00001eb071040	1086.48	0.319531	0.113006	2.82756	0.00469035	0.0412762	Alcohol dehydrogenase GroES-like domain	Alcohol dehydrogenase, N-terminal	hypothetical protein LOC100191885	AT4G39330.1	ATCAD9,CAD9	cinnamyl alcohol dehydrogenase 9	LOC_Os04g52280.1	dehydrogenase, putative, expressed	cad1	cinnamyl alcohol dehydrogenase1
Zm00001eb122810	2824.18	0.319541	0.0916963	3.48477	0.000492555	0.0071702	Alba	DNA/RNA-binding protein Alba-like	hypothetical protein LOC100273410	AT2G34160.1	0	Alba DNA/RNA-binding protein	LOC_Os01g07810.1	protein of unknown function domain containing protein, expressed	0	0
Zm00001eb351120	3515.98	0.31991	0.110369	2.89854	0.00374902	0.0346462	RanBP1 domain	Ran binding domain	ran-binding protein 1	AT5G58590.1	RANBP1	RAN binding protein 1	LOC_Os05g28290.1	ranBP1 domain containing protein, expressed	0	0
Zm00001eb247350	1476.53	0.320026	0.111138	2.87953	0.00398266	0.0362968
Zm00001eb195390	3581.69	0.320922	0.0989077	3.24466	0.0011759	0.0142122	PA domain	PA domain	hypothetical protein LOC100383531	AT3G52850.1	ATELP,ATELP1,ATVSR1,BP-80,BP80,BP80-1;1,BP80B,GFS1,VSR1,VSR1;1	vacuolar sorting receptor homolog 1	LOC_Os11g02464.1	vacuolar-sorting receptor precursor, putative, expressed	0	0
Zm00001eb320870	8342.09	0.321548	0.096793	3.32202	0.000893686	0.0114826	HMG (high mobility group) box	High mobility group box domain	HMG-like nucleosome/chromatin assembly factor D	AT1G20696.2	HMGB3,NFD03,NFD3	high mobility group B3	LOC_Os09g37910.1	HMG1/2, putative, expressed	hmg13	HMG-transcription factor 13
Zm00001eb332040	2739.45	0.323015	0.11052	2.92268	0.00347035	0.0326396	Proteasome subunit A N-terminal signature	Proteasome alpha-subunit, N-terminal domain	hypothetical protein LOC100191224	AT5G66140.1	PAD2	proteasome alpha subunit D2	LOC_Os08g43540.1	peptidase, T1 family, putative, expressed	0	0
Zm00001eb153240	1537.23	0.323484	0.102105	3.16813	0.00153421	0.0175253	Protein of unknown function (DUF616)	Protein of unknown function DUF616	hypothetical protein LOC100192010	AT1G78630.1	emb1473	Ribosomal protein L13 family protein	LOC_Os01g54540.1	ribosomal protein L13, putative, expressed	0	0
Zm00001eb433870	1748.33	0.324003	0.118136	2.74264	0.0060948	0.0499261	Aluminium induced protein	Domain of unknown function DUF3700	stem-specific protein TSJT1	AT4G27450.1	0	Aluminium induced protein with YGL and LRDR motifs	LOC_Os04g58280.2	stem-specific protein TSJT1, putative, expressed	0	0
Zm00001eb136620	8462.8	0.324098	0.108936	2.97511	0.0029288	0.0289014	Ribosomal Proteins L2, C-terminal domain	Ribosomal protein L2, C-terminal	hypothetical protein LOC100192723	AT4G36130.1	0	Ribosomal protein L2 family	LOC_Os12g38000.1	60S ribosomal protein L8, putative, expressed	0	0
Zm00001eb017140	2955.24	0.324311	0.098707	3.28559	0.0010177	0.0126918	Protein of unknown function (DUF4005)	Domain of unknown function DUF4005	no_annotation	AT5G13460.1	IQD11	IQ-domain 11	LOC_Os03g23960.1	IQ calmodulin-binding motif family protein, putative, expressed	0	0
Zm00001eb050930	2656.19	0.324436	0.0922191	3.5181	0.000434648	0.00647131	Auxin canalisation	Domain of unknown function DUF828	#N/A	#N/A	#N/A	#N/A	#N/A	#N/A	#N/A	#N/A
Zm00001eb351630	3542.93	0.325038	0.113195	2.87149	0.00408539	0.0369534	Ribosomal protein S12/S23	Ribosomal protein S12/S23	hypothetical protein LOC100192600	AT5G02960.1	0	Ribosomal protein S12/S23 family protein	LOC_Os03g60400.1	40S ribosomal protein S23, putative, expressed	0	0
Zm00001eb003830	3230.18	0.325583	0.109725	2.96726	0.00300469	0.0294552	Citrate transporter	Citrate transporter-like domain	LOC100285151	AT1G02260.1	0	Divalent ion symporter	LOC_Os03g05390.1	Citrate transporter protein, putative, expressed	citt1	citrate transporter1
Zm00001eb013750	21097.3	0.32577	0.0919649	3.54233	0.000396604	0.00598966	Ribosomal protein S7e	Ribosomal protein S7e	hypothetical protein LOC100193269	AT1G48830.1	0	Ribosomal protein S7e family protein	LOC_Os03g18570.1	40S ribosomal protein S7, putative, expressed	0	0
Zm00001eb240940	3803.27	0.326343	0.0881863	3.70061	0.000215084	0.00364663	Protein phosphatase 2C	PPM-type phosphatase domain	hypothetical protein LOC100383303	AT3G02750.1	0	Protein phosphatase 2C family protein	LOC_Os02g27220.1	protein phosphatase 2C, putative, expressed	0	0
Zm00001eb075460	1459.23	0.327173	0.112353	2.91202	0.00359098	0.0334799	Peptidase C13 family	Peptidase C13, legumain	LOC100286140	AT1G62710.1	BETA-VPE,BETAVPE	beta vacuolar processing enzyme	LOC_Os04g45470.1	vacuolar-processing enzyme precursor, putative, expressed	0	0
Zm00001eb334050	15740.4	0.32831	0.0957578	3.42854	0.000606838	0.00842764	Ribosomal protein S7p/S5e	Ribosomal protein S7 domain	hypothetical protein LOC100193556	AT2G37270.1	ATRPS5B,RPS5B	ribosomal protein 5B	LOC_Os11g29190.2	40S ribosomal protein S5, putative, expressed	rps5	ribosomal protein S5
Zm00001eb238250	1722.34	0.32848	0.0972252	3.37855	0.000728702	0.00980001	Protein phosphatase 2C	PPM-type phosphatase domain	hypothetical protein LOC100273148	AT5G53140.1	0	Protein phosphatase 2C family protein	LOC_Os02g15594.1	protein phosphatase 2C, putative, expressed	0	0
Zm00001eb046430	1566.78	0.329533	0.102012	3.23034	0.00123644	0.014729	Eukaryotic initiation factor 4E	Translation Initiation factor eIF- 4e	LOC100284181	AT5G35620.1	EIF(ISO)4E,EIF4E2,eIFiso4E,LSP,LSP1	Eukaryotic initiation factor 4E protein	LOC_Os10g32970.1	eukaryotic translation initiation factor, putative, expressed	cesa10	cellulose synthase10
Zm00001eb230870	1105.78	0.330091	0.108764	3.03494	0.00240587	0.0248008
Zm00001eb095540	36710.4	0.33029	0.101508	3.25382	0.00113864	0.0138573	Poly-adenylate binding protein, unique domain	Polyadenylate-binding protein/Hyperplastic disc protein	hypothetical protein LOC100381794	AT4G34110.1	ATPAB2,PAB2,PABP2	poly(A) binding protein 2	LOC_Os09g02700.1	polyadenylate-binding protein, putative, expressed	0	0
Zm00001eb397570	2205.44	0.330863	0.110239	3.00131	0.0026882	0.0270654	RmlD substrate binding domain	RmlD-like substrate binding domain	RHM1	AT1G78570.1	ATRHM1,RHM1,ROL1	rhamnose biosynthesis 1	LOC_Os03g17000.2	NAD dependent epimerase/dehydratase family domain containing protein, expressed	0	0
Zm00001eb145810	5189.24	0.33181	0.0882392	3.76035	0.000169677	0.0029921	Glycosyl transferase family 8	Glycosyl transferase, family 8	no_annotation	AT3G18660.2	GUX1,PGSIP1	plant glycogenin-like starch initiation protein 1	LOC_Os01g65780.1	glycosyl transferase, putative, expressed	0	0
Zm00001eb098580	5519.59	0.332111	0.117623	2.82352	0.00475001	0.0416534	Eukaryotic porin	Eukaryotic porin/Tom40	voltage-dependent anion channel protein 1a	AT3G01280.1	ATVDAC1,VDAC1	voltage dependent anion channel 1	LOC_Os09g19734.3	isochorismate synthase 1, chloroplast precursor, putative, expressed	vdac1a	voltage-dependent anion channel protein1a
Zm00001eb393200	9769.69	0.332127	0.0964604	3.44314	0.000574993	0.00808331	Ribosomal protein S19e	Ribosomal protein S19e	#N/A	#N/A	#N/A	#N/A	#N/A	#N/A	#N/A	#N/A
Zm00001eb137500	6870.36	0.33235	0.0934284	3.55727	0.000374727	0.00572517	Core histone H2A/H2B/H3/H4	Histone H2A/H2B/H3	Histone H3.2	AT1G09200.1	0	Histone superfamily protein	LOC_Os04g34240.1	histone H3, putative, expressed	0	0
Zm00001eb143110	1335.82	0.332508	0.118956	2.79521	0.00518663	0.0444354	SBP domain	SBP domain	no_annotation	AT5G50670.1	0	Squamosa promoter-binding protein-like (SBP domain) transcription factor family protein	LOC_Os01g69830.1	OsSPL2 - SBP-box gene family member, expressed	sbp22	SBP-transcription factor 22
Zm00001eb004030	4253	0.332916	0.105788	3.14702	0.00164942	0.0184945	Proteasome subunit	Proteasome, subunit alpha/beta	proteasome subunit alpha type 5	AT1G53850.1	ATPAE1,PAE1	20S proteasome alpha subunit E1	LOC_Os11g40140.1	peptidase, T1 family, putative, expressed	umc1222	0
Zm00001eb219570	5452.14	0.333042	0.0941604	3.53697	0.000404752	0.0060975
Zm00001eb422640	1888.33	0.334693	0.103556	3.232	0.00122929	0.0146798	Thioredoxin-like domain	0	protein disulfide isomerase	AT1G35620.1	ATPDI8,ATPDIL5-2,PDI8,PDIL5-2	PDI-like 5-2	LOC_Os04g35290.1	OsPDIL5-2 protein disulfide isomerase PDIL5-2, expressed	pdi11	protein disulfide isomerase11
Zm00001eb067750	11733.7	0.334847	0.0822035	4.07339	4.63332e-05	0.000988523	E1-E2 ATPase	0	plasma-membrane H+ATPase2	AT4G30190.1	AHA2,HA2,PMA2	H(+)-ATPase 2	LOC_Os04g56160.1	plasma membrane ATPase, putative, expressed	mha2	plasma-membrane H+ATPase2
Zm00001eb121400	1181.4	0.335829	0.113655	2.9548	0.00312867	0.030363	Hexokinase	Hexokinase, N-terminal	hypothetical protein LOC100192075	AT4G29130.1	ATHXK1,GIN2,HXK1	hexokinase 1	LOC_Os01g09460.1	hexokinase, putative, expressed	hex1	hexokinase1
Zm00001eb214990	3822.04	0.335938	0.109052	3.08054	0.00206629	0.0220147	Ribosomal protein S27	Ribosomal protein S27e	ribosomal protein S27	AT3G61110.1	ARS27A,RS27A	ribosomal protein S27	LOC_Os04g27860.1	40S ribosomal protein S27, putative, expressed	rps27c	ribosomal protein S27c
Zm00001eb328970	1068.97	0.336934	0.11107	3.03351	0.00241724	0.0248345	Pyroglutamyl peptidase	Peptidase C15, pyroglutamyl peptidase I-like	pyrrolidone carboxyl peptidase	AT1G56700.1	0	Peptidase C15, pyroglutamyl peptidase I-like	LOC_Os07g44610.1	pyrrolidone-carboxylate peptidase, putative, expressed	0	0
Zm00001eb378000	5981.03	0.337361	0.097498	3.46018	0.000539805	0.00772784	Ribosomal protein S10p/S20e	Ribosomal protein S10 domain	hypothetical protein LOC100194044	AT3G47370.1	0	Ribosomal protein S10p/S20e family protein	LOC_Os06g04290.1	S10/S20 domain containing ribosomal protein, putative, expressed	0	0
Zm00001eb433310	2693.26	0.338633	0.108016	3.13504	0.00171832	0.0190877	Phosphotransferase enzyme family	Aminoglycoside phosphotransferase	LOC100283015	AT1G49820.1	ATMTK,MTK	S-methyl-5-thioribose kinase	LOC_Os04g57400.1	methylthioribose kinase, putative, expressed	0	0
Zm00001eb260880	7241.04	0.339526	0.114227	2.97237	0.00295509	0.0290751	60s Acidic ribosomal protein	0	60S acidic ribosomal protein P1 (L12)	AT5G24510.1	0	60S acidic ribosomal protein family	LOC_Os08g02340.1	60S acidic ribosomal protein, putative, expressed	arpp1a	acidic ribosomal protein P1a
Zm00001eb289680	10013.1	0.339561	0.111578	3.04325	0.00234035	0.0242702	Ribosomal protein L36e	Ribosomal protein L36e	LOC100284257	AT2G37600.1	0	Ribosomal protein L36e family protein	LOC_Os05g38520.1	60S ribosomal protein L36-2, putative, expressed	0	0
Zm00001eb057810	29169.8	0.339946	0.0922638	3.68451	0.000229146	0.00383399	UDP-glucose/GDP-mannose dehydrogenase family, central domain	UDP-glucose/GDP-mannose dehydrogenase, dimerisation	hypothetical protein LOC100279549	AT3G29360.1	0	UDP-glucose 6-dehydrogenase family protein	LOC_Os12g25690.1	UDP-glucose 6-dehydrogenase, putative, expressed	0	0
Zm00001eb234190	1382.14	0.34077	0.119286	2.85676	0.00427989	0.0382714	Proteasome subunit	Proteasome, subunit alpha/beta	hypothetical protein LOC100272320	AT1G21720.1	PBC1	proteasome beta subunit C1	LOC_Os02g08520.1	peptidase, T1 family, putative, expressed	0	0
Zm00001eb432370	3945.04	0.341104	0.110877	3.07642	0.00209505	0.0222607	Divergent CCT motif	CO/COL/TOC1, conserved site	hypothetical protein LOC100383759	AT5G20900.1	JAZ12,TIFY3B	jasmonate-zim-domain protein 12	LOC_Os04g55920.2	zinc-finger protein, putative, expressed	zim34	ZIM-transcription factor 34
Zm00001eb053330	3172.47	0.341105	0.11057	3.08499	0.00203561	0.0217555	CHCH domain	CHCH	hypothetical protein LOC100272713	AT5G64400.1	0	0	LOC_Os03g48080.1	CHCH domain containing protein, expressed	0	0
Zm00001eb425750	2890.08	0.341431	0.108872	3.13607	0.00171231	0.0190735	La domain	La-type HTH domain	hypothetical protein LOC100194092	AT4G32720.1	AtLa1,La1	La protein 1	LOC_Os04g42010.1	RNA binding protein, putative, expressed	0	0
Zm00001eb083380	13942.8	0.341654	0.0902658	3.78497	0.000153724	0.00275293	Core histone H2A/H2B/H3/H4	Histone H2A/H2B/H3	Histone H3.2	AT1G09200.1	0	Histone superfamily protein	LOC_Os04g34240.1	histone H3, putative, expressed	0	0
Zm00001eb232410	2249.77	0.343792	0.110672	3.10642	0.00189368	0.0206284	F-box-like	F-box domain	no_annotation	AT5G57360.1	ADO1,FKL2,LKP1,ZTL	Galactose oxidase/kelch repeat superfamily protein	LOC_Os02g05700.1	OsFBO8 - F-box and other domain containing protein, expressed	0	0
Zm00001eb154710	15775.2	0.343814	0.103746	3.314	0.000919712	0.0117237	Stm1	Stm1-like, N-terminal	Putative uncharacterized protein	AT4G17520.1	0	Hyaluronan / mRNA binding family	LOC_Os01g52390.1	plasminogen activator inhibitor 1 RNA-binding protein, putative, expressed	0	0
Zm00001eb283870	6957.94	0.344034	0.0880831	3.90579	9.39193e-05	0.0018077	Mitochondrial carrier protein	Mitochondrial substrate/solute carrier	Putative uncharacterized protein	AT5G19760.1	0	Mitochondrial substrate carrier family protein	LOC_Os05g11780.1	mitochondrial carrier protein, putative, expressed	0	0
Zm00001eb343830	5840.01	0.344735	0.115464	2.98565	0.0028298	0.0281638	Ribosomal proteins 50S-L18Ae/60S-L20/60S-L18A	Ribosomal protein 50S-L18Ae/60S-L20/60S-L18A	LOC100286074	AT2G34480.1	0	Ribosomal protein L18ae/LX family protein	LOC_Os05g49030.1	60S ribosomal protein L18a, putative, expressed	0	0
Zm00001eb271160	1611.78	0.344887	0.105231	3.27741	0.00104764	0.0129717	GDSL-like Lipase/Acylhydrolase	GDSL lipase/esterase	hypothetical protein LOC100382365	AT5G45910.1	0	GDSL-like Lipase/Acylhydrolase superfamily protein	LOC_Os06g06290.1	GDSL-like lipase/acylhydrolase, putative, expressed	0	0
Zm00001eb024190	1084.65	0.344916	0.116895	2.95066	0.00317097	0.0306873
Zm00001eb041160	5073.64	0.345443	0.109191	3.16367	0.00155794	0.0177127	Ribosomal protein S8e	Ribosomal protein S8e/ribosomal biogenesis NSA2	#N/A	#N/A	#N/A	#N/A	#N/A	#N/A	#N/A	#N/A
Zm00001eb143170	2607.83	0.346999	0.108683	3.19277	0.00140916	0.0163988	Plant specific mitochondrial import receptor subunit TOM20	0	LOC100281827	AT1G27390.1	TOM20-2	translocase outer membrane 20-2	LOC_Os01g69250.1	mitochondrial import receptor subunit TOM20, putative, expressed	0	0
Zm00001eb317680	2022.84	0.347254	0.0957541	3.62652	0.00028727	0.00462114	Acyl-ACP thioesterase	Acyl-ACP thioesterase	hypothetical protein LOC100191192	AT3G25110.1	AtFaTA,FaTA	fatA acyl-ACP thioesterase	LOC_Os09g32760.1	acyl-ACP thioesterase, putative, expressed	pzb00752	0
Zm00001eb434210	1939.8	0.347391	0.0993006	3.49838	0.00046809	0.00689706
Zm00001eb286210	6282.5	0.347502	0.114176	3.04356	0.00233796	0.0242584	Metallopeptidase family M24	Peptidase M24	proliferation-associated protein 2G4	AT3G51800.3	ATEBP1,ATG2,EBP1	metallopeptidase M24 family protein	LOC_Os05g28280.1	peptidase, M24 family protein, putative, expressed	0	0
Zm00001eb337840	1036.63	0.348296	0.126103	2.762	0.00574481	0.0478616	Translation initiation factor SUI1	SUI1 domain	LOC100280975	AT5G11900.1	0	Translation initiation factor SUI1 family protein	LOC_Os01g09890.1	translation initiation factor SUI1, putative, expressed	0	0
Zm00001eb056450	7392.31	0.348754	0.082572	4.22364	2.40388e-05	0.000557617	CBS domain	CBS domain	CBS domain protein	AT5G10860.1	0	Cystathionine beta-synthase (CBS) family protein	LOC_Os03g52690.2	CBS domain containing membrane protein, putative, expressed	cbs1	cystathionine beta synthase domain protein1
Zm00001eb104040	1093.57	0.350357	0.119496	2.93195	0.00336839	0.0319588	Protein tyrosine kinase	Serine-threonine/tyrosine-protein kinase, catalytic domain	hypothetical protein LOC100382522	AT4G35780.1	0	ACT-like protein tyrosine kinase family protein	LOC_Os09g37230.1	protein kinase family protein, putative, expressed	0	0
Zm00001eb268360	4007.22	0.350425	0.107298	3.26591	0.00109111	0.0133934	Copper binding proteins, plastocyanin/azurin family	Blue (type 1) copper domain	plastocyanin	AT1G76100.1	PETE1	plastocyanin 1	LOC_Os06g01210.1	plastocyanin, chloroplast precursor, putative, expressed	ploc1	plastocyanin homolog1
Zm00001eb419950	2748.56	0.350429	0.122117	2.86963	0.00410953	0.0370854	PPIC-type PPIASE domain	Peptidyl-prolyl cis-trans isomerase, PpiC-type	peptidyl-prolyl cis-trans isomerase 1	AT2G18040.1	PIN1AT	peptidylprolyl cis/trans isomerase, NIMA-interacting 1	LOC_Os04g56800.1	peptidyl-prolyl cis-trans isomerase, putative, expressed	0	0
Zm00001eb062230	1894.75	0.350597	0.10121	3.46407	0.000532074	0.00765338	Protein tyrosine kinase	Serine-threonine/tyrosine-protein kinase, catalytic domain	no_annotation	AT5G01850.1	0	Protein kinase superfamily protein	LOC_Os03g60150.1	protein kinase domain containing protein, expressed	0	0
Zm00001eb255140	2130.65	0.351904	0.12118	2.90397	0.00368467	0.0342083	Fibronectin type III-like domain	Fibronectin type III-like domain	hypothetical protein LOC100191418	AT1G78060.1	0	Glycosyl hydrolase family protein	LOC_Os02g51620.1	glycosyl hydrolase family 3 protein, putative, expressed	0	0
Zm00001eb370320	1041.97	0.353114	0.116253	3.03746	0.00238581	0.0246396
Zm00001eb204910	3721.77	0.35374	0.10004	3.53598	0.000406266	0.00611189	ribosomal L5P family C-terminus	Ribosomal protein L5, C-terminal	hypothetical protein LOC100193696	AT3G58700.1	0	Ribosomal L5P family protein	LOC_Os02g14059.1	ribosomal protein L5, putative, expressed	0	0
Zm00001eb234680	2915.99	0.354075	0.0963626	3.6744	0.000238412	0.00394907	Protein of unknown function (DUF3611)	Protein of unknown function DUF3611	hypothetical protein LOC100276397	AT2G15290.1	ATTIC21,CIA5,PIC1,TIC21	translocon at inner membrane of chloroplasts 21	LOC_Os02g09470.1	tic21, putative, expressed	0	0
Zm00001eb351690	1241.23	0.355165	0.123343	2.87949	0.00398313	0.0362968	Histone-like transcription factor (CBF/NF-Y) and archaeal histone	Transcription factor CBF/NF-Y/archaeal histone domain	hypothetical protein LOC100273424	AT2G38880.7	ATHAP3,ATNF-YB1,HAP3,HAP3A,NF-YB1	nuclear factor Y, subunit B1	LOC_Os05g38820.4	histone-like transcription factor and archaeal histone, putative, expressed	cadtfr15	CCAAT-DR1-transcription factor 15
Zm00001eb068910	1108.77	0.355178	0.127713	2.78106	0.00541817	0.0458507	RNA recognition motif. (a.k.a. RRM, RBD, or RNP domain)	RNA recognition motif domain	hypothetical protein LOC100193735	AT1G14340.1	0	RNA-binding (RRM/RBD/RNP motifs) family protein	LOC_Os04g54870.1	RNA recognition motif containing protein, putative, expressed	0	0
Zm00001eb360970	943.523	0.355599	0.128378	2.76993	0.00560684	0.0469546
Zm00001eb170040	57106.4	0.355751	0.0975841	3.64558	0.000266786	0.00432905	S-adenosyl-L-homocysteine hydrolase, NAD binding domain	S-adenosyl-L-homocysteine hydrolase, NAD binding domain	adenosylhomocysteinase	AT4G13940.1	ATSAHH1,EMB1395,HOG1,MEE58,SAHH1	S-adenosyl-L-homocysteine hydrolase	LOC_Os11g26850.2	erythronate-4-phosphate dehydrogenase, putative, expressed	ahh1	adenosyl homocysteine hydrolase1
Zm00001eb386830	1394.06	0.355905	0.112349	3.16786	0.00153566	0.0175336	KNOX2 domain	KNOX2	Homeobox protein knotted-1-like 2 Fragment	AT5G25220.1	KNAT3	KNOTTED1-like homeobox gene 3	LOC_Os02g08544.1	homeobox protein knotted-1, putative, expressed	knox2	knotted related homeobox2
Zm00001eb395480	5821.5	0.355983	0.11912	2.98846	0.00280391	0.0279974	Ethylene insensitive 3	Ethylene insensitive 3	hypothetical protein LOC100279789	AT3G20770.1	AtEIN3,EIN3	Ethylene insensitive 3 family protein	LOC_Os03g20790.1	ethylene-insensitive 3, putative, expressed	eil1	ethylene insensitive-like1
Zm00001eb330470	16340.5	0.356399	0.0923179	3.86057	0.000113125	0.00211511	Ribosomal L22e protein family	Ribosomal protein L22e	hypothetical protein LOC100192778	AT3G05560.1	0	Ribosomal L22e protein family	LOC_Os07g47710.1	60S ribosomal protein L22-2, putative, expressed	0	0
Zm00001eb194130	1487.77	0.356664	0.117339	3.03961	0.00236885	0.0245054	Ribosomal L29 protein	Ribosomal protein L29/L35	50S ribosomal protein L29, chloroplastic Precursor (CL29)	AT5G65220.1	0	Ribosomal L29 family protein	LOC_Os02g51790.1	ribosomal protein L29, putative, expressed	rpl29	ribosomal protein L29
Zm00001eb067280	1182.41	0.356671	0.120175	2.96792	0.00299819	0.0294153	PPIC-type PPIASE domain	Peptidyl-prolyl cis-trans isomerase, PpiC-type	no_annotation	0	0	0	0	0	0	0
Zm00001eb241290	2236.63	0.35682	0.115797	3.08142	0.00206018	0.0219771
Zm00001eb294810	1010.29	0.357541	0.112744	3.17126	0.00151781	0.0173791	Exostosin family	Exostosin, GT47 domain	hypothetical protein LOC100191546	AT5G61840.1	GUT1	Exostosin family protein	LOC_Os01g70200.1	exostosin family domain containing protein, expressed	0	0
Zm00001eb209440	871.457	0.358485	0.128784	2.78362	0.00537557	0.04557	RNA polymerase Rpb4	RNA polymerase subunit RPB4/RPC9	LOC100285981	AT5G09920.1	ATRPB15.9,NRPB4,RPB15.9,RPB15.9.9	RNA polymerase II, Rpb4, core protein	LOC_Os02g02510.1	DNA-directed RNA polymerase II subunit RPB4, putative, expressed	0	0
Zm00001eb075320	3960.88	0.358737	0.0914964	3.92078	8.82644e-05	0.00172076	GATA zinc finger	Zinc finger, GATA-type	GATA zinc finger family protein	AT5G66320.1	GATA5	GATA transcription factor 5	LOC_Os04g45650.2	expressed protein	gata11	C2C2-GATA-transcription factor 11
Zm00001eb111350	1344.67	0.359476	0.121676	2.95438	0.00313301	0.030383	Hypoxia induced protein conserved region	Hypoxia induced protein, domain	hypothetical protein LOC100194124	AT5G27760.1	0	Hypoxia-responsive family protein	LOC_Os07g47670.1	hypoxia-responsive family protein, putative, expressed	0	0
Zm00001eb083310	9019.59	0.359638	0.114335	3.14549	0.00165811	0.0185638	Core histone H2A/H2B/H3/H4	Histone H2A/H2B/H3	Histone H3.2	AT1G09200.1	0	Histone superfamily protein	LOC_Os04g34240.1	histone H3, putative, expressed	0	0
Zm00001eb342400	6009.7	0.360211	0.105061	3.4286	0.000606696	0.00842764	Ribosomal L28e protein family	Ribosomal L28e/Mak16	60S ribosomal protein L28	AT2G19730.1	0	Ribosomal L28e protein family	LOC_Os02g57540.1	60S ribosomal protein L28-1, putative, expressed	0	0
Zm00001eb023080	1897.66	0.360543	0.116245	3.10159	0.00192485	0.0208833	Enoyl-CoA hydratase/isomerase	Enoyl-CoA hydratase/isomerase, HIBYL-CoA-H type	hypothetical protein LOC100382650	AT4G31810.1	0	ATP-dependent caseinolytic (Clp) protease/crotonase family protein	LOC_Os10g40540.1	enoyl-CoA hydratase/isomerase family protein, putative, expressed	0	0
Zm00001eb002420	994.163	0.360675	0.126908	2.84202	0.00448285	0.0397573	Adenylate kinase	0	LOC100280768	AT2G37250.1	ADK,ATPADK1	adenosine kinase	LOC_Os03g03820.1	adenylate kinase, putative, expressed	0	0
Zm00001eb141230	978.466	0.360692	0.117233	3.07671	0.002093	0.0222487	Divergent CRAL/TRIO domain	CRAL-TRIO lipid binding domain	cellular retinaldehyde-binding/triple function, C-terminal	AT3G10210.1	0	SEC14 cytosolic factor family protein / phosphoglyceride transfer family protein	LOC_Os01g71980.1	rho-GTPase-activating protein-like, putative, expressed	0	0
Zm00001eb082850	3288.47	0.36076	0.126646	2.84856	0.00439176	0.0390784	Plectin/S10 domain	Plectin/S10, N-terminal	hypothetical protein LOC100276789	AT4G25740.1	0	RNA binding Plectin/S10 domain-containing protein	LOC_Os04g35090.1	40S ribosomal protein S10, putative, expressed	0	0
Zm00001eb325590	1946.2	0.360773	0.0998486	3.6132	0.000302437	0.00481393
Zm00001eb351100	3246.51	0.361006	0.121159	2.9796	0.00288624	0.0285485	Metallopeptidase family M24	Peptidase M24	#N/A	#N/A	#N/A	#N/A	#N/A	#N/A	#N/A	#N/A
Zm00001eb116850	9027.44	0.361413	0.116539	3.10122	0.00192727	0.0208908	Ribosomal protein S19	Ribosomal protein S19/S15	40S ribosomal protein S15	AT5G09500.1	0	Ribosomal protein S19 family protein	LOC_Os07g08660.1	40S ribosomal protein S15, putative, expressed	0	0
Zm00001eb224430	3962.61	0.361956	0.119046	3.04048	0.00236202	0.0244531	Peroxidase	Haem peroxidase	hypothetical protein LOC100216995	AT5G06730.1	0	Peroxidase superfamily protein	LOC_Os10g02040.1	peroxidase precursor, putative, expressed	0	0
Zm00001eb296560	7305.82	0.362026	0.0974844	3.71369	0.000204263	0.0035099	Ras family	Small GTPase	hypothetical protein LOC100193260	AT5G55190.1	ATRAN3,RAN3	RAN GTPase 3	LOC_Os05g49890.1	ras-related protein, putative, expressed	0	0
Zm00001eb061730	3014.07	0.362055	0.120109	3.0144	0.00257492	0.0261535
Zm00001eb106450	8843.75	0.362492	0.107267	3.37935	0.000726586	0.00977699	C-terminus of histone H2A	Histone H2A, C-terminal domain	hypothetical protein LOC100273666	AT4G27230.1	HTA2	histone H2A 2	LOC_Os07g36130.1	core histone H2A/H2B/H3/H4, putative, expressed	0	0
Zm00001eb324100	739.403	0.362913	0.126266	2.8742	0.00405047	0.0367958	Thylakoid formation protein	Protein Thf1	hypothetical protein LOC100193314	AT2G20890.1	PSB29,THF1	photosystem II reaction center PSB29 protein	LOC_Os07g37250.1	THYLAKOID FORMATION1, chloroplast precursor, putative, expressed	0	0
Zm00001eb122780	3724.61	0.3631	0.0976149	3.71972	0.000199445	0.00344423	Alba	DNA/RNA-binding protein Alba-like	Putative uncharacterized protein	AT2G34160.1	0	Alba DNA/RNA-binding protein	LOC_Os01g07810.1	protein of unknown function domain containing protein, expressed	0	0
Zm00001eb198420	8139.11	0.363465	0.111135	3.27049	0.00107363	0.0132528	Ribosomal L38e protein family	Ribosomal protein L38e	60S ribosomal protein L38	AT2G43460.1	0	Ribosomal L38e protein family	LOC_Os11g24610.1	60S ribosomal protein L38, putative, expressed	0	0
Zm00001eb012790	2866.56	0.363584	0.124816	2.91295	0.0035803	0.033406	Domain of unknown function	PGG domain	protein binding protein	AT3G12360.1	ITN1	Ankyrin repeat family protein	LOC_Os03g17240.1	ankyrin repeat-containing protein, putative, expressed	0	0
Zm00001eb407780	1620.56	0.364232	0.132722	2.74432	0.00606362	0.0497797	Magnesium chelatase, subunit ChlI	Magnesium chelatase ChlI domain	oil yellow1	AT5G45930.1	CHL I2,CHLI-2,CHLI2	magnesium chelatase i2	LOC_Os03g36540.1	magnesium-chelatase subunit chlI, chloroplast precursor, putative, expressed	oy1	oil yellow1
Zm00001eb015960	1614.55	0.364343	0.107684	3.38344	0.000715848	0.00965935	Protein kinase domain	Protein kinase domain	no_annotation	AT3G08720.1	ATPK19,ATPK2,ATS6K2,S6K2	serine/threonine protein kinase 2	LOC_Os03g21620.1	AGC_AGC_other_RS6K_like.1 - ACG kinases include homologs to PKA, PKG and PKC, expressed	0	0
Zm00001eb067440	2166.55	0.364542	0.0983834	3.70532	0.000211124	0.00359171	Maintenance of mitochondrial structure and function	Rpn11/EIF3F, C-terminal	hypothetical protein LOC100274928	AT5G05780.1	AE3,ATHMOV34,RPN8A	RP non-ATPase subunit 8A	LOC_Os04g56646.1	MEE34, putative, expressed	0	0
Zm00001eb327800	16662	0.364593	0.105017	3.47175	0.000517086	0.00745997	Class-II DAHP synthetase family	DAHP synthetase, class II	phospho-2-dehydro-3-deoxyheptonate aldolase 1	AT4G33510.1	DHS2	3-deoxy-d-arabino-heptulosonate 7-phosphate synthase	LOC_Os07g42960.1	phospho-2-dehydro-3-deoxyheptonate aldolase, chloroplast precursor, putative, expressed	0	0
Zm00001eb351330	4974.73	0.364682	0.113098	3.22448	0.00126201	0.0149893	Ribosomal protein L36e	Ribosomal protein L36e	LOC100283331	AT3G53740.2	0	Ribosomal protein L36e family protein	LOC_Os01g62350.1	60S ribosomal protein L36-2, putative, expressed	0	0
Zm00001eb340580	8808.85	0.364863	0.114982	3.17322	0.00150758	0.0172864	Ubiquitin family	Ubiquitin-like domain	no_annotation	AT5G30490.1	0	0	LOC_Os01g22500.1	craniofacial development protein 1, putative, expressed	0	0
Zm00001eb291240	6631.79	0.365171	0.125567	2.90817	0.00363555	0.0338562	Ribosomal protein L7Ae/L30e/S12e/Gadd45 family	Ribosomal protein L7Ae/L30e/S12e/Gadd45	LOC100285769	AT1G77940.1	0	Ribosomal protein L7Ae/L30e/S12e/Gadd45 family protein	LOC_Os05g41110.2	ribosomal protein L7Ae, putative, expressed	0	0
Zm00001eb273660	2008.47	0.365971	0.127876	2.86192	0.00421077	0.0378789	Ribosomal protein S11	Ribosomal protein S11	hypothetical protein LOC100192550	AT3G52580.1	0	Ribosomal protein S11 family protein	LOC_Os02g06700.2	ribosomal protein, putative, expressed	0	0
Zm00001eb085680	2209.54	0.366623	0.111512	3.28774	0.00100997	0.0126019	CBS domain	CBS domain	Putative uncharacterized protein	AT3G48530.1	KING1	SNF1-related protein kinase regulatory subunit gamma 1	LOC_Os04g31340.1	CBS domain containing membrane protein, putative, expressed	0	0
Zm00001eb085730	1525.54	0.367123	0.121801	3.01412	0.00257725	0.0261662	Ribosomal L37ae protein family	Ribosomal protein L37ae	60S ribosomal protein L37a	AT3G10950.1	0	Zinc-binding ribosomal protein family protein	LOC_Os05g48320.1	60S ribosomal protein L37a, putative, expressed	0	0
Zm00001eb273220	653.204	0.367203	0.133897	2.74243	0.00609873	0.0499261	DTW domain	DTW	no_annotation	AT1G03687.1	0	DTW domain-containing protein	LOC_Os06g23504.2	DTW domain containing protein, putative, expressed	0	0
Zm00001eb104590	796.153	0.36725	0.127222	2.8867	0.00389311	0.0357728	Endomembrane protein 70	Nonaspanin (TM9SF)	hypothetical protein LOC100193342	AT5G10840.1	0	Endomembrane protein 70 protein family	LOC_Os09g38530.1	transmembrane 9 superfamily member, putative, expressed	0	0
Zm00001eb050910	2274.9	0.367719	0.111586	3.29538	0.000982883	0.0123148	IQ calmodulin-binding motif	IQ motif, EF-hand binding site	IQ calmodulin-binding motif family protein	AT4G14750.1	IQD19	IQ-domain 19	LOC_Os03g43580.1	IQ calmodulin-binding motif family protein, putative, expressed	0	0
Zm00001eb269650	11193.3	0.36873	0.0836556	4.40772	1.04466e-05	0.000263825	Core histone H2A/H2B/H3/H4	Histone H2A/H2B/H3	hypothetical protein LOC100192746	AT4G40030.2	0	Histone superfamily protein	LOC_Os06g04030.1	histone H3, putative, expressed	0	0
Zm00001eb190260	787.987	0.368816	0.127377	2.89547	0.00378591	0.034916	SET domain	SET domain	SET domain containing protein	AT1G24610.1	0	Rubisco methyltransferase family protein	LOC_Os02g50100.1	SET domain-containing protein, putative, expressed	0	0
Zm00001eb293190	975.438	0.368884	0.121816	3.02821	0.00246009	0.0252308	Protein of unknown function (DUF616)	Protein of unknown function DUF616	no_annotation	AT1G28240.1	0	Protein of unknown function (DUF616)	LOC_Os05g45490.1	hydrolase, acting on carbon-nitrogen, putative, expressed	0	0
Zm00001eb233020	2507.74	0.369615	0.0952343	3.88111	0.000103982	0.00196389	Porphobilinogen deaminase, dipyromethane cofactor binding domain	Porphobilinogen deaminase, N-terminal	hypothetical protein LOC100191140	AT5G08280.1	HEMC	hydroxymethylbilane synthase	LOC_Os02g07230.1	porphobilinogen deaminase, chloroplast precursor, putative, expressed	cf1	camouflage1
Zm00001eb025210	2199.11	0.370301	0.108032	3.42769	0.000608733	0.00844477	NADH ubiquinone oxidoreductase subunit NDUFA12	NADH dehydrogenase [ubiquinone] 1 alpha subcomplex subunit 12	hypothetical protein LOC100192845	AT3G03100.1	0	NADH:ubiquinone oxidoreductase, 17.2kDa subunit	LOC_Os10g42840.1	NADH dehydrogenase 1 alpha subcomplex subunit 12, putative, expressed	0	0
Zm00001eb211010	14000	0.370739	0.103549	3.58032	0.000343178	0.00530873	40S ribosomal protein S4 C-terminus	40S ribosomal protein S4, C-terminal domain	40S ribosomal protein S4	AT5G58420.1	0	Ribosomal protein S4 (RPS4A) family protein	LOC_Os02g01560.1	40S ribosomal protein S4, putative, expressed	rps4	ribosomal protein S4
Zm00001eb256020	9966.48	0.370863	0.130452	2.8429	0.00447052	0.0396625	Mitochondrial carrier protein	Mitochondrial substrate/solute carrier	Putative uncharacterized protein	AT5G14040.1	PHT3;1	phosphate transporter 3;1	LOC_Os02g52860.1	phosphate carrier protein, mitochondrial precursor, putative, expressed	0	0
Zm00001eb091870	5667.53	0.370939	0.10271	3.61153	0.000304393	0.0048387	Ribosomal protein L3	Ribosomal protein L3	60S ribosomal protein L3Putative uncharacterized protein ;	AT1G43170.1	ARP1,emb2207,RP1,RPL3A	ribosomal protein 1	LOC_Os12g07010.1	ribosomal protein L3, putative, expressed	0	0
Zm00001eb382080	1359.72	0.371411	0.104441	3.55619	0.000376266	0.00574345	Protein tyrosine kinase	Serine-threonine/tyrosine-protein kinase, catalytic domain	hypothetical protein LOC100191721	0	0	0	LOC_Os06g30130.1	cysteine-rich receptor-like protein kinase 10 precursor, putative, expressed	lgn1	liguleless narrow1
Zm00001eb271480	6700.66	0.37211	0.0812609	4.57921	4.66745e-06	0.000128909	O-methyltransferase	Class I-like SAM-dependent O-methyltransferase	Caffeoyl-CoA O-methyltransferase 1 (EC 2.1.1.104)(Trans-caffeoyl-CoA 3-O-methyltransferase 1)(CCoAOMT-1)(CCoAMT-1)	AT4G34050.1	CCoAOMT1	S-adenosyl-L-methionine-dependent methyltransferases superfamily protein	LOC_Os06g06980.1	caffeoyl-CoA O-methyltransferase, putative, expressed	omt1	Caffeoyl-CoA O-methyltransferase1
Zm00001eb229320	1262.92	0.372803	0.116824	3.19115	0.00141706	0.0164829	LSM domain	LSM domain, eukaryotic/archaea-type	LOC100285722	AT1G20580.1	0	Small nuclear ribonucleoprotein family protein	LOC_Os02g01250.1	LSM domain containing protein, expressed	0	0
Zm00001eb413300	48284.9	0.372942	0.0909268	4.10157	4.10363e-05	0.000888837	Common central domain of tyrosinase	Tyrosinase copper-binding domain	no_annotation	0	0	0	LOC_Os01g58100.1	polyphenol oxidase, putative, expressed	ppo1	polyphenol oxidase1
Zm00001eb081870	1255.13	0.374107	0.129056	2.89881	0.00374585	0.0346302	PCI domain	Proteasome component (PCI) domain	no_annotation	AT1G29150.1	ATS9,RPN6	non-ATPase subunit 9	LOC_Os04g36700.1	proteasome subunit, putative, expressed	0	0
Zm00001eb074890	2021.43	0.375212	0.109056	3.44055	0.000580531	0.00815617	NUDIX domain	NUDIX hydrolase domain	hypothetical protein LOC100194205	AT5G47240.1	atnudt8,NUDT8	nudix hydrolase homolog 8	LOC_Os04g46280.1	hydrolase, NUDIX family, domain containing protein, expressed	0	0
Zm00001eb312080	15198.1	0.37541	0.081603	4.60044	4.21601e-06	0.000117514	Alcohol dehydrogenase GroES-like domain	Alcohol dehydrogenase, N-terminal	hypothetical protein LOC100273263	0	0	0	0	0	0	0
Zm00001eb072850	13416.3	0.375564	0.0969452	3.87398	0.000107073	0.00201912	Centromere kinetochore component CENP-T histone fold	CENP-T/Histone H4, histone fold	Histone H4	AT5G59970.1	0	Histone superfamily protein	LOC_Os09g38020.1	Core histone H2A/H2B/H3/H4 domain containing protein, putative, expressed	0	0
Zm00001eb095960	7926.28	0.375688	0.0999032	3.76052	0.000169558	0.0029921	Ubiquitin family	Ubiquitin-like domain	Putative uncharacterized proteinUbiquitin fusion protein ;	AT2G36170.1	0	Ubiquitin supergroup;Ribosomal protein L40e	LOC_Os09g39500.1	ubiquitin fusion protein, putative, expressed	0	0
Zm00001eb146770	14527.7	0.375718	0.0922783	4.07158	4.66962e-05	0.000993638	Core histone H2A/H2B/H3/H4	Histone H2A/H2B/H3	Histone H3	AT1G09200.1	0	Histone superfamily protein	LOC_Os04g34240.1	histone H3, putative, expressed	0	0
Zm00001eb401250	4993.4	0.376091	0.0912945	4.11954	3.79628e-05	0.000831197	GRIM-19 protein	GRIM-19	NADH-ubiquinone oxidoreductase B16.6 subunit	AT2G33220.1	0	GRIM-19 protein	LOC_Os03g09210.1	NADH dehydrogenase 1 alpha subcomplex subunit 13, putative, expressed	0	0
Zm00001eb231800	2264.33	0.379301	0.094219	4.02574	5.67967e-05	0.00117641	Ribosomal protein L3	Ribosomal protein L3	hypothetical protein LOC100193892	AT2G43030.1	0	Ribosomal protein L3 family protein	LOC_Os02g04460.1	ribosomal protein L3, putative, expressed	0	0
Zm00001eb194200	1620.33	0.380415	0.110442	3.44447	0.000572175	0.00806243
Zm00001eb333640	766.541	0.380451	0.13734	2.77013	0.00560338	0.0469419	Replication factor A protein 3	Replication factor A protein 3	pollen-specific protein like	AT4G18590.1	0	Nucleic acid-binding, OB-fold-like protein	LOC_Os01g14980.1	RPA3 - Putative single-stranded DNA binding complex subunit 3, expressed	0	0
Zm00001eb320980	5327.87	0.380584	0.108759	3.49932	0.000466439	0.00688111	Ribosomal protein L14	Ribosomal protein L14e domain	60 ribosomal protein L14Putative uncharacterized protein ;	AT4G27090.1	0	Ribosomal protein L14	LOC_Os02g40880.1	ribosomal protein L14, putative, expressed	0	0
Zm00001eb173790	6697.72	0.380971	0.114032	3.34092	0.000835016	0.0108382	60s Acidic ribosomal protein	0	60S acidic ribosomal protein P1Putative uncharacterized protein ;	AT5G24510.1	0	60S acidic ribosomal protein family	LOC_Os08g02340.1	60S acidic ribosomal protein, putative, expressed	0	0
Zm00001eb015310	568.024	0.381141	0.136379	2.79473	0.00519437	0.0444859	Protein of unknown function (DUF632)	Domain of unknown function DUF632	hypothetical protein LOC100382001	AT2G27090.1	0	Protein of unknown function (DUF630 and DUF632)	LOC_Os03g20530.1	DUF630/DUF632 domains containing protein, putative, expressed	0	0
Zm00001eb319000	1086.16	0.381204	0.133558	2.85422	0.00431433	0.0384743	Phloem protein 2	Phloem protein 2-like	hypothetical protein LOC100193825	AT3G61060.1	AtPP2-A13,PP2-A13	phloem protein 2-A13	LOC_Os09g35680.1	OsFBX339 - F-box domain containing protein, expressed	0	0
Zm00001eb422490	8024.44	0.382309	0.114158	3.34895	0.000811176	0.0106321	Plectin/S10 domain	Plectin/S10, N-terminal	Putative uncharacterized protein	AT4G25740.1	0	RNA binding Plectin/S10 domain-containing protein	LOC_Os04g35090.1	40S ribosomal protein S10, putative, expressed	0	0
Zm00001eb365710	24058.1	0.382493	0.105319	3.63175	0.00028151	0.00453754	Ribosomal large subunit proteins 60S L5, and 50S L18	Ribosomal protein L5 eukaryotic/L18 archaeal	60S ribosomal protein L5-1	AT3G25520.1	ATL5,OLI5,PGY3,RPL5A	ribosomal protein L5	LOC_Os01g67134.1	ribosomal L18p/L5e family protein, putative, expressed	rpl5b	60S ribosomal protein L5-1 homolog b
Zm00001eb172230	9313.43	0.382809	0.0899865	4.25407	2.09919e-05	0.000492129	Cellulose synthase	Cellulose synthase	hypothetical protein LOC100382337	AT5G16910.1	ATCSLD2,CSLD2	cellulose-synthase like D2	LOC_Os08g06380.1	CSLF6 - cellulose synthase-like family F; beta1,3;1,4 glucan synthase, expressed	0	0
Zm00001eb112360	3652.94	0.383169	0.123444	3.104	0.00190921	0.0207455
Zm00001eb082280	1402.29	0.383317	0.127162	3.0144	0.0025749	0.0261535	T-complex protein 11	T-complex 11	no_annotation	AT4G09150.2	0	T-complex protein 11	LOC_Os04g35860.1	T-complex protein 11, putative, expressed	0	0
Zm00001eb343250	1631.05	0.383752	0.130557	2.93934	0.00328916	0.0314537	Ribosomal L37ae protein family	Ribosomal protein L37ae	no_annotation	AT3G10950.1	0	Zinc-binding ribosomal protein family protein	LOC_Os05g48320.1	60S ribosomal protein L37a, putative, expressed	0	0
Zm00001eb306370	2773.34	0.383991	0.117887	3.25729	0.00112482	0.0137167	Ribosomal protein L44	Ribosomal protein L44e	60S ribosomal protein L44	AT3G23390.1	0	Zinc-binding ribosomal protein family protein	LOC_Os07g26740.1	60S ribosomal protein L44, putative, expressed	0	0
Zm00001eb397500	63540.8	0.384143	0.106982	3.59073	0.000329759	0.00515387	C-terminus of histone H2A	Histone H2A, C-terminal domain	Histone H2A	AT5G02560.1	HTA12	histone H2A 12	LOC_Os05g02300.1	Core histone H2A/H2B/H3/H4 domain containing protein, putative, expressed	his2a1	histone2A1
Zm00001eb171230	2126.74	0.38416	0.11693	3.28538	0.00101845	0.0126947	Photosystem II 10 kDa polypeptide PsbR	Photosystem II PsbR	photosystem II3	AT1G79040.1	PSBR	photosystem II subunit R	LOC_Os08g10020.2	photosystem II 10 kDa polypeptide, chloroplast precursor, putative, expressed	psb3	photosystem II3
Zm00001eb103570	920.672	0.384505	0.137267	2.80115	0.00509208	0.0437958	Transcription factor TFIIB repeat	Transcription factor TFIIB, cyclin-like domain	transcription initiation factor IIB	AT3G10330.1	0	Cyclin-like family protein	LOC_Os09g36440.1	transcription initiation factor IIB, putative, expressed	0	0
Zm00001eb319680	4553.31	0.385128	0.0868885	4.43244	9.31708e-06	0.000237532	ATP-dependent protease La (LON) substrate-binding domain	Lon, substrate-binding domain	Lon protease homolog 2, peroxisomal (EC 3.4.21.-)	AT5G47040.1	LON2	lon protease 2	LOC_Os09g36300.1	OsLonP4 - Putative Lon protease homologue, expressed	lon1	LON peptidase1
Zm00001eb024800	1013.08	0.38516	0.1311	2.93792	0.00330428	0.0315484	Inositol 1,3,4-trisphosphate 5/6-kinase ATP-grasp domain	Inositol 1,3,4-trisphosphate 5/6-kinase, ATP-grasp domain	Inositol-tetrakisphosphate 1-kinase 1 (EC 2.7.1.134)(Inositol 1,3,4-trisphosphate 5/6-kinase 1)(Inositol-triphosphate 5/6-kinase 1)(Ins(1,3,4)P(3) 5/6-kinase 1)(EC 2.7.1.159)(ZmIpk)(Low phytic acid protein 2)	AT5G16760.1	0	Inositol 1,3,4-trisphosphate 5/6-kinase family protein	LOC_Os10g42550.1	Inositol 1, 3, 4-trisphosphate 5/6-kinase, putative, expressed	lpa2	low phytic acid2
Zm00001eb219490	6438.56	0.385259	0.123684	3.11487	0.00184024	0.0201734	Ribosomal protein L16p/L10e	Ribosomal protein L10e/L16	60S ribosomal protein L10 (QM protein homolog)	AT1G66580.1	RPL10C,SAG24	senescence associated gene 24	LOC_Os05g07700.1	ribosomal protein, putative, expressed	qm1	QM1 homolog1
Zm00001eb212180	1714.97	0.386305	0.107274	3.60109	0.000316883	0.00500109	Ribosomal protein L36	Ribosomal protein L36	ribosomal protein L36 containing protein	AT5G20180.1	0	Ribosomal protein L36	LOC_Os03g59720.1	ribosomal protein L36 containing protein, expressed	0	0
Zm00001eb250610	5240.39	0.386359	0.087958	4.39254	1.12033e-05	0.000280302	RmlD substrate binding domain	RmlD-like substrate binding domain	LOC100286359	AT1G63000.1	NRS/ER,UER1	nucleotide-rhamnose synthase/epimerase-reductase	LOC_Os02g45540.1	synthase, putative, expressed	pco065449	0
Zm00001eb091900	9570.73	0.386848	0.114907	3.36661	0.000760985	0.0101153	Ribosomal protein L3	Ribosomal protein L3	60S ribosomal protein L3Putative uncharacterized protein ;	AT1G43170.1	ARP1,emb2207,RP1,RPL3A	ribosomal protein 1	LOC_Os12g07010.1	ribosomal protein L3, putative, expressed	0	0
Zm00001eb007250	1293.79	0.387516	0.127873	3.03046	0.0024418	0.0250644	Syntaxin 6, N-terminal	Syntaxin 6, N-terminal	no_annotation	AT1G27700.1	0	Syntaxin/t-SNARE family protein	LOC_Os03g10920.1	syntaxin 6, N-terminal domain containing protein, expressed	0	0
Zm00001eb059560	2328.98	0.38788	0.0985293	3.9367	8.26089e-05	0.00163154	Reticulon	Reticulon	hypothetical protein LOC100217189	AT3G10260.3	0	Reticulon family protein	LOC_Os03g56900.1	reticulon domain containing protein, putative, expressed	0	0
Zm00001eb324310	987.246	0.388537	0.124929	3.11006	0.00187052	0.0204313	Domain of unknown function (DUF4408)	Domain of unknown function DUF4408	fiber expressed protein	AT1G61260.1	0	Protein of unknown function (DUF761)	LOC_Os07g37620.1	fiber expressed protein, putative, expressed	0	0
Zm00001eb430990	875.24	0.388764	0.126134	3.08215	0.00205508	0.0219366	Protein kinase domain	Protein kinase domain	no_annotation	AT1G56120.1	0	Leucine-rich repeat transmembrane protein kinase	LOC_Os04g52640.2	SHR5-receptor-like kinase, putative, expressed	0	0
Zm00001eb150530	588.156	0.389229	0.131892	2.95111	0.00316636	0.030655	Ribosomal protein L34	Ribosomal protein L34	50S ribosomal protein L34	AT1G29070.1	0	Ribosomal protein L34	LOC_Os01g59060.1	50S ribosomal protein, putative, expressed	0	0
Zm00001eb373790	6138.75	0.389374	0.11582	3.3619	0.000774084	0.0102452	Ribosomal S17	Ribosomal protein S17e	40S ribosomal protein S17-4	AT3G10610.1	0	Ribosomal S17 family protein	LOC_Os10g27190.1	40S ribosomal protein S17, putative, expressed	0	0
Zm00001eb247590	14037.7	0.389926	0.0980838	3.97544	7.02489e-05	0.0014128	pfkB family carbohydrate kinase	Carbohydrate kinase PfkB	Adenosine kinase 2Putative uncharacterized protein ;	AT5G03300.1	ADK2	adenosine kinase 2	LOC_Os02g41590.1	kinase, pfkB family, putative, expressed	0	0
Zm00001eb214110	2019.53	0.390014	0.108671	3.58894	0.000332022	0.00517587
Zm00001eb285610	11422.3	0.390411	0.101904	3.83115	0.000127545	0.00235021	Ribosomal protein S7p/S5e	Ribosomal protein S7 domain	hypothetical protein LOC100193240	AT3G11940.1	AML1,ATRPS5A,RPS5A	ribosomal protein 5A	LOC_Os11g29190.2	40S ribosomal protein S5, putative, expressed	0	0
Zm00001eb110070	1043.62	0.390685	0.117728	3.31854	0.000904887	0.0115713	emp24/gp25L/p24 family/GOLD	GOLD domain	transmembrane emp24 domain-containing protein 10	AT1G26690.1	0	emp24/gp25L/p24 family/GOLD family protein	LOC_Os07g43890.1	emp24/gp25L/p24 family protein, putative, expressed	0	0
Zm00001eb339270	6983.71	0.390749	0.133308	2.93118	0.00337681	0.0320136	Ribosomal protein S8	Ribosomal protein S8	hypothetical protein LOC100280177	AT1G07770.1	RPS15A	ribosomal protein S15A	LOC_Os02g27760.1	40S ribosomal protein S15a, putative, expressed	0	0
Zm00001eb224520	5400.37	0.390827	0.0995679	3.92523	8.66451e-05	0.00169466	Ribosomal L27e protein family	Ribosomal protein L27e	60S ribosomal protein L27	AT4G15000.1	0	Ribosomal L27e protein family	LOC_Os10g41470.1	60S ribosomal protein L27-3, putative, expressed	0	0
Zm00001eb398940	1627.54	0.391126	0.107643	3.63356	0.000279534	0.0045117	Senescence-associated protein	Senescence/spartin-associated	hypothetical protein LOC100191434	AT2G17840.1	ERD7	Senescence/dehydration-associated protein-related	LOC_Os03g13840.1	senescence-associated protein, putative, expressed	0	0
Zm00001eb258210	1910.46	0.391211	0.100392	3.89683	9.74594e-05	0.00186104	Clp protease	Clp protease proteolytic subunit /Translocation-enhancing protein TepA	hypothetical protein LOC100272787	AT1G11750.2	CLPP6,NCLPP1,NCLPP6	CLP protease proteolytic subunit 6	LOC_Os03g29810.1	OsClp6 - Putative Clp protease homologue, expressed	0	0
Zm00001eb120820	1998.66	0.391239	0.109521	3.57227	0.000353897	0.00545955	ribosomal L5P family C-terminus	Ribosomal protein L5, C-terminal	hypothetical protein LOC100192743	AT3G58700.1	0	Ribosomal L5P family protein	LOC_Os01g10690.1	POLD3 - Putative DNA polymerase delta complex subunit, expressed	dpold3a	DNA polymerase delta subunit 3a
Zm00001eb317910	1918.31	0.392046	0.0996472	3.93434	8.3425e-05	0.00164364	Transketolase, C-terminal domain	Transketolase, C-terminal domain	no_annotation	0	0	0	0	0	0	0
Zm00001eb019090	1697.99	0.392259	0.124008	3.16316	0.00156064	0.0177352
Zm00001eb187160	645.955	0.39297	0.12789	3.07271	0.00212124	0.0224699	Phloem protein 2	Phloem protein 2-like	no_annotation	AT3G61060.1	AtPP2-A13,PP2-A13	phloem protein 2-A13	LOC_Os02g45320.1	OsFBX58 - F-box domain containing protein, expressed	0	0
Zm00001eb433420	1008.47	0.393067	0.119055	3.30155	0.000961522	0.0121351	Flavin containing amine oxidoreductase	Amine oxidase	hypothetical protein LOC100384102	AT1G65840.1	ATPAO4,PAO4	polyamine oxidase 4	LOC_Os04g57560.1	amine oxidase, flavin-containing, domain containing protein, expressed	0	0
Zm00001eb179730	1360.36	0.393082	0.141193	2.784	0.00536933	0.0455489	lactate/malate dehydrogenase, alpha/beta C-terminal domain	Lactate/malate dehydrogenase, C-terminal	hypothetical protein LOC100193663	AT3G47520.1	MDH	malate dehydrogenase	LOC_Os08g33720.1	lactate/malate dehydrogenase, putative, expressed	0	0
Zm00001eb405580	1464.26	0.393107	0.136864	2.87225	0.00407558	0.0369019	Ribosomal protein S9/S16	Ribosomal protein S9	no_annotation	AT5G55220.1	0	trigger factor type chaperone family protein	LOC_Os06g20320.1	peptidyl-prolyl cis-trans isomerase, FKBP-type, putative, expressed	0	0
Zm00001eb173710	5787.74	0.393172	0.112855	3.48386	0.00049424	0.00718608	Ribosomal S13/S15 N-terminal domain	Ribosomal protein S13/S15, N-terminal	40S ribosomal protein S13	AT4G00100.1	ATRPS13A,PFL2,RPS13,RPS13A	ribosomal protein S13A	LOC_Os08g02410.1	40S ribosomal protein S13, putative, expressed	rps13	ribosomal protein13
Zm00001eb183530	655.97	0.39368	0.129915	3.03029	0.00244322	0.0250683	Hypoxia induced protein conserved region	Hypoxia induced protein, domain	hypoxia induced protein conserved region containing protein	AT5G27760.1	0	Hypoxia-responsive family protein	LOC_Os02g37930.1	hypoxia-responsive family protein, putative, expressed	0	0
Zm00001eb246820	660.799	0.393776	0.137814	2.85731	0.00427248	0.0382279	RNA-binding protein Tab2/Atab2	Tab2-like	tab2 protein	AT3G08010.1	ATAB2	RNA binding	LOC_Os02g39740.1	psaB translation factor, putative, expressed	tab2	translation chloroplast psaB mRNA2 homolog
Zm00001eb071010	1401.65	0.394243	0.128498	3.06808	0.00215436	0.0227411	ZIP Zinc transporter	Zinc/iron permease	zinc transporter 1	AT3G12750.1	ZIP1	zinc transporter 1 precursor	LOC_Os04g52310.1	metal cation transporter, putative, expressed	0	0
Zm00001eb289870	1669.12	0.39446	0.120644	3.26961	0.00107697	0.0132805	Ribosomal protein S12/S23	Ribosomal protein S12/S23	hypothetical protein LOC100192600	AT5G02960.1	0	Ribosomal protein S12/S23 family protein	LOC_Os03g60400.1	40S ribosomal protein S23, putative, expressed	0	0
Zm00001eb016180	3898.82	0.395094	0.114957	3.43688	0.000588452	0.00822798	NAF domain	NAF domain	hypothetical protein LOC100193952	AT5G58380.1	CIPK10,PKS2,SIP1,SNRK3.8	SOS3-interacting protein 1	LOC_Os03g22050.1	CAMK_KIN1/SNF1/Nim1_like.16 - CAMK includes calcium/calmodulin depedent protein kinases, expressed	0	0
Zm00001eb299990	1843.18	0.395098	0.109516	3.60769	0.000308938	0.00489486	Photosystem I psaG / psaK	Photosystem I PsaG/PsaK protein	photosystem I reaction center6	AT1G30380.1	PSAK	photosystem I subunit K	LOC_Os07g05480.1	photosystem I reaction center subunit, chloroplast precursor, putative, expressed	psa6	photosystem I reaction center6
Zm00001eb407020	1307.1	0.395633	0.107749	3.67182	0.000240831	0.00397997	TLD	TLDc domain	hypothetical protein LOC100280213	AT5G06260.1	0	TLD-domain containing nucleolar protein	LOC_Os12g06100.2	TLD family protein, putative, expressed	0	0
Zm00001eb036530	6395.08	0.395683	0.112467	3.51821	0.000434477	0.00647131	Ribosomal protein L22p/L17e	Ribosomal protein L22/L17	hypothetical protein LOC100272465	AT1G67430.1	0	Ribosomal protein L22p/L17e family protein	LOC_Os09g08430.1	ribosomal protein L22, putative, expressed	rpl17c	ribosomal protein L17c
Zm00001eb212030	4215.8	0.395785	0.116084	3.40947	0.000650899	0.00894764	Ribosomal protein S26e	Ribosomal protein S26e	hypothetical protein LOC100193262	AT2G40590.1	0	Ribosomal protein S26e family protein	LOC_Os05g39960.1	40S ribosomal protein S26, putative, expressed	0	0
Zm00001eb352180	6061.26	0.39637	0.103416	3.83278	0.000126704	0.00234005	Ribosomal protein L24e	Ribosomal protein L24e-related	60S ribosomal protein L24	AT2G36620.1	RPL24A	ribosomal protein L24	LOC_Os05g40820.2	ribosomal protein L24, putative, expressed	0	0
Zm00001eb133450	3316.7	0.39731	0.0944398	4.20701	2.58767e-05	0.000594549	Adenylate kinase	0	hypothetical protein LOC100384174	AT5G63400.1	ADK1	adenylate kinase 1	LOC_Os11g20790.1	adenylate kinase, putative, expressed	0	0
Zm00001eb313720	9222.88	0.398357	0.119156	3.34317	0.000828279	0.0108029	Centromere kinetochore component CENP-T histone fold	CENP-T/Histone H4, histone fold	Histone H4	AT3G53730.1	0	Histone superfamily protein	LOC_Os10g39410.1	Core histone H2A/H2B/H3/H4 domain containing protein, putative, expressed	0	0
Zm00001eb208580	1132.05	0.398569	0.115555	3.44916	0.000562335	0.00795622
Zm00001eb229520	610.054	0.399001	0.128942	3.09442	0.001972	0.0212151	TMPIT-like protein	TMPIT-like	hypothetical protein LOC100277615	AT1G33230.1	0	TMPIT-like protein	LOC_Os02g01720.1	transmembrane protein 120A, putative, expressed	0	0
Zm00001eb106150	5521.18	0.400307	0.118849	3.36819	0.000756644	0.0100751	Ribosomal protein L44	Ribosomal protein L44e	60S ribosomal protein L44	AT4G14320.1	0	Zinc-binding ribosomal protein family protein	LOC_Os07g33860.1	60S ribosomal protein L44, putative, expressed	0	0
Zm00001eb252090	695.317	0.400488	0.142932	2.80195	0.0050795	0.0437344	Universal stress protein family	UspA	hypothetical protein LOC100273466	AT2G21620.1	RD2	Adenine nucleotide alpha hydrolases-like superfamily protein	LOC_Os02g47650.1	universal stress protein domain containing protein, putative, expressed	0	0
Zm00001eb065420	865.845	0.400698	0.127133	3.15179	0.00162272	0.0182945	Domain of unknown function (DUF3420)	Regulatory protein NPR, central domain	hypothetical protein LOC100384298	AT5G45110.1	ATNPR3,NPR3	NPR1-like protein 3	LOC_Os03g46440.1	BTBA4 - Bric-a-Brac,Tramtrack, Broad Complex BTB domain with Ankyrin repeat region, expressed	0	0
Zm00001eb144000	566.44	0.401102	0.14193	2.82606	0.0047124	0.0413686	Copine	Copine	hypothetical protein LOC100279782	AT5G14420.1	RGLG2	RING domain ligase2	LOC_Os01g68060.1	copine, putative, expressed	0	0
Zm00001eb081030	4914.87	0.4016	0.0948757	4.23291	2.30686e-05	0.00053614	PLAT/LH2 domain	PLAT/LH2 domain	wound/stress protein	AT4G39730.1	0	Lipase/lipooxygenase, PLAT/LH2 family protein	LOC_Os04g38390.1	wound/stress protein, putative, expressed	0	0
Zm00001eb193660	632.535	0.401729	0.142321	2.82269	0.00476224	0.0417455	Nitrite and sulphite reductase 4Fe-4S domain	Nitrite/sulphite reductase 4Fe-4S domain	Ferredoxin--nitrite reductase, chloroplastic Precursor; Fragment (EC 1.7.7.1)	AT2G15620.1	ATHNIR,NIR,NIR1	nitrite reductase 1	LOC_Os01g25484.2	ferredoxin--nitrite reductase, putative, expressed	nii2	nitrite reductase2
Zm00001eb025460	5685.76	0.402191	0.0877841	4.58159	4.61464e-06	0.000127742	Putative S-adenosyl-L-methionine-dependent methyltransferase	Putative S-adenosyl-L-methionine-dependent methyltransferase	ankyrin protein kinase-like	AT4G19120.1	ERD3	S-adenosyl-L-methionine-dependent methyltransferases superfamily protein	LOC_Os10g36690.1	dehydration response related protein, putative, expressed	0	0
Zm00001eb148520	955.79	0.402296	0.12623	3.18702	0.00143749	0.0166167	Ubiquitin-conjugating enzyme	Ubiquitin-conjugating enzyme E2	ubiquitin-conjugating enzyme E2 7	AT5G59300.1	ATUBC7,UBC7	ubiquitin carrier protein 7	LOC_Os05g38550.1	ubiquitin-conjugating enzyme, putative, expressed	0	0
Zm00001eb273650	6223.34	0.402394	0.112213	3.58597	0.000335824	0.00522168	Ribosomal protein S11	Ribosomal protein S11	hypothetical protein LOC100192550	AT3G52580.1	0	Ribosomal protein S11 family protein	LOC_Os02g06700.2	ribosomal protein, putative, expressed	0	0
Zm00001eb160010	26386.5	0.402999	0.0874597	4.60783	4.06894e-06	0.000114072	C-terminus of histone H2A	Histone H2A, C-terminal domain	Histone H2A	AT5G02560.1	HTA12	histone H2A 12	LOC_Os05g02300.1	Core histone H2A/H2B/H3/H4 domain containing protein, putative, expressed	0	0
Zm00001eb225820	705.035	0.40312	0.1437	2.80529	0.00502709	0.0434066	Transferase family	Transferase	hypothetical protein LOC100274392	AT3G29590.1	AT5MAT	HXXXD-type acyl-transferase family protein	LOC_Os02g28300.1	transferase family protein, putative, expressed	0	0
Zm00001eb408730	864.938	0.403658	0.134235	3.0071	0.00263752	0.0266328	Aldo/keto reductase family	NADP-dependent oxidoreductase domain	LOC732776	AT4G33670.1	0	NAD(P)-linked oxidoreductase superfamily protein	LOC_Os12g29760.1	oxidoreductase, aldo/keto reductase family protein, putative, expressed	0	0
Zm00001eb192560	572.916	0.404618	0.134412	3.01027	0.00261015	0.0264336	Spindle and kinetochore-associated protein 2	Ska2, N-terminal	hypothetical protein LOC100276200	AT2G24970.1	0	0	LOC_Os01g56090.1	expressed protein	0	0
Zm00001eb015950	779.329	0.40487	0.12695	3.1892	0.00142665	0.0165472	Photosystem II Pbs27	Photosystem II Pbs27	photosystem II 11 kD protein	AT1G03600.1	PSB27	photosystem II family protein	LOC_Os03g21560.1	photosystem II 11 kD protein, putative, expressed	0	0
Zm00001eb257850	1239.93	0.405015	0.127193	3.18426	0.00145124	0.0167515	CAF1 family ribonuclease	Ribonuclease CAF1	CCR4-NOT transcription complex subunit 7	AT2G32070.1	0	Polynucleotidyl transferase, ribonuclease H-like superfamily protein	LOC_Os02g55300.1	CAF1 family ribonuclease containing protein, putative, expressed	0	0
Zm00001eb215290	611.464	0.405498	0.143421	2.82733	0.00469375	0.0412798	Acid Phosphatase	Magnesium-dependent phosphatase-1, eukaryotic/archaeal-type	hypothetical protein LOC100194219	AT2G14110.1	0	Haloacid dehalogenase-like hydrolase (HAD) superfamily protein	LOC_Os03g52730.1	magnesium-dependent phosphatase 1, putative, expressed	0	0
Zm00001eb219320	5568.06	0.405922	0.106013	3.82898	0.000128675	0.00236562	Ribosomal protein L24e	Ribosomal protein L24e-related	60S ribosomal protein L24	AT2G36620.1	RPL24A	ribosomal protein L24	LOC_Os05g40820.2	ribosomal protein L24, putative, expressed	0	0
Zm00001eb360620	883.661	0.40657	0.147288	2.76037	0.00577367	0.0480854	Wall-associated receptor kinase C-terminal	Wall-associated receptor kinase, C-terminal	hypothetical protein LOC100273535	AT1G18390.2	0	Protein kinase superfamily protein	LOC_Os01g49529.1	OsWAK10d - OsWAK receptor-like cytoplasmic kinase OsWAK-RLCK, expressed	0	0
Zm00001eb312020	6279.56	0.406983	0.0932097	4.36631	1.26362e-05	0.000312278	Glycosyltransferase family 20	Glycosyl transferase, family 20	Putative uncharacterized protein	AT1G68020.2	ATTPS6,TPS6	UDP-Glycosyltransferase / trehalose-phosphatase family protein	LOC_Os09g23350.1	trehalose synthase, putative, expressed	trps13	trehalose-6-phosphate synthase13
Zm00001eb043480	6735.68	0.407761	0.0943911	4.3199	1.56097e-05	0.000378685
Zm00001eb296580	2894.72	0.407769	0.116778	3.49182	0.000479735	0.00700888	Ras family	Small GTPase	hypothetical protein LOC100193260	AT5G55190.1	ATRAN3,RAN3	RAN GTPase 3	LOC_Os05g49890.1	ras-related protein, putative, expressed	0	0
Zm00001eb138600	1378.7	0.407952	0.12998	3.13857	0.00169774	0.0189461	Thioredoxin	Thioredoxin domain	no_annotation	AT3G15360.1	ATHM4,ATM4,TRX-M4	thioredoxin M-type 4	LOC_Os12g08730.1	thioredoxin, putative, expressed	trm2	thioredoxin M2
Zm00001eb125540	690.719	0.40815	0.129642	3.14828	0.00164232	0.0184468	Protein tyrosine kinase	Serine-threonine/tyrosine-protein kinase, catalytic domain	hypothetical protein LOC100191927	AT4G00970.1	CRK41	cysteine-rich RLK (RECEPTOR-like protein kinase) 41	LOC_Os03g35600.1	serine/threonine-protein kinase receptor precursor, putative, expressed	si946003e12	0
Zm00001eb082960	7586.42	0.408646	0.113649	3.5957	0.000323524	0.00507137	Ribosomal protein L3	Ribosomal protein L3	60S ribosomal protein L3Putative uncharacterized protein ;	AT1G43170.1	ARP1,emb2207,RP1,RPL3A	ribosomal protein 1	LOC_Os12g07010.1	ribosomal protein L3, putative, expressed	0	0
Zm00001eb163530	1499.62	0.408755	0.123161	3.31888	0.000903804	0.0115635	Alpha-L-arabinofuranosidase C-terminal domain	Alpha-L-arabinofuranosidase, C-terminal	Putative uncharacterized protein	AT3G10740.1	ARAF,ARAF1,ASD1,ATASD1	alpha-L-arabinofuranosidase 1	LOC_Os11g03730.1	alpha-N-arabinofuranosidase A, putative, expressed	0	0
Zm00001eb369960	1046.1	0.409123	0.120094	3.40669	0.000657565	0.00901877
Zm00001eb185950	1169.45	0.409981	0.114186	3.59047	0.000330085	0.00515563	Eukaryotic cytochrome b561	Cytochrome b561/ferric reductase transmembrane	hypothetical protein LOC100273009	AT4G25570.1	ACYB-2	Cytochrome b561/ferric reductase transmembrane protein family	LOC_Os02g42890.1	cytochrome b561, putative, expressed	0	0
Zm00001eb286820	2520.61	0.410653	0.117414	3.49749	0.000469657	0.00690974	Phosphopantetheine attachment site	Phosphopantetheine binding ACP domain	acyl carrier protein	AT1G65290.1	mtACP2	mitochondrial acyl carrier protein 2	LOC_Os05g31290.1	acyl carrier protein, putative, expressed	0	0
Zm00001eb214650	5397.54	0.41079	0.102084	4.02406	5.72045e-05	0.00118127	Ribosomal protein L13	Ribosomal protein L13	60S ribosomal protein L13a	AT5G48760.1	0	Ribosomal protein L13 family protein	LOC_Os03g54890.1	ribosomal protein L13, putative, expressed	0	0
Zm00001eb301540	526.822	0.411195	0.145895	2.81843	0.00482588	0.0421507	Tryptophan synthase alpha chain	Tryptophan synthase, alpha chain	tryptophan synthase alpha	AT4G02610.1	0	Aldolase-type TIM barrel family protein	LOC_Os07g08430.1	indole-3-glycerol phosphate lyase, chloroplast precursor, putative, expressed	tsa1	tryptophan synthase alpha subunit1
Zm00001eb355240	1063.17	0.411845	0.127394	3.23285	0.0012256	0.0146576	AP2 domain	AP2/ERF domain	hypothetical protein LOC100384826 (LOC100384826), mRNA	AT5G60120.2	TOE2	target of early activation tagged (EAT) 2	LOC_Os05g03040.2	AP2 domain containing protein, expressed	rap2	rap2.7 orthologue
Zm00001eb121650	8256.03	0.412158	0.0874644	4.71229	2.44951e-06	7.21844e-05	Transferase family	Transferase	LOC100283536	AT3G62160.1	0	HXXXD-type acyl-transferase family protein	LOC_Os01g09010.1	transferase family protein, putative, expressed	0	0
Zm00001eb128130	3171.19	0.412164	0.102645	4.01545	5.93313e-05	0.00121546	Maintenance of mitochondrial structure and function	Rpn11/EIF3F, C-terminal	hypothetical protein LOC100217166	AT5G23540.1	0	Mov34/MPN/PAD-1 family protein	LOC_Os05g30800.1	26S proteasome non-ATPase regulatory subunit 14, putative, expressed	0	0
Zm00001eb240120	957.167	0.4124	0.143157	2.88076	0.00396722	0.0361927	Domain of unknown function (DUF588)	Casparian strip membrane protein domain	UPF0497 membrane protein 13 (Protein salicylic acid-induced 1)	AT5G54980.1	0	Uncharacterised protein family (UPF0497)	LOC_Os02g12760.1	integral membrane protein, putative, expressed	0	0
Zm00001eb041340	2466.44	0.4128	0.130841	3.15497	0.00160514	0.0181302	Ribosomal protein L34e	Ribosomal protein L34Ae	Putative uncharacterized protein	AT1G26880.1	0	Ribosomal protein L34e superfamily protein	LOC_Os09g24690.1	60S ribosomal protein L34, putative, expressed	0	0
Zm00001eb372960	1514.76	0.413597	0.113169	3.65467	0.000257511	0.00420392	K-box region	Transcription factor, K-box	Putative uncharacterized protein	AT2G22540.1	AGL22,SVP	K-box region and MADS-box transcription factor family protein	LOC_Os02g52340.1	OsMADS22 - MADS-box family gene with MIKCc type-box, expressed	mads74	MADS-transcription factor 74
Zm00001eb252120	737.956	0.414645	0.124003	3.34384	0.000826276	0.0107826	U-box domain	U box domain	LOC100281409	AT4G36550.1	0	ARM repeat superfamily protein	LOC_Os02g47670.1	bg55, putative, expressed	0	0
Zm00001eb415410	11341.9	0.414801	0.118648	3.49607	0.000472161	0.00694013	KH domain	K Homology domain, type 2	LOC100282772	AT5G35530.1	0	Ribosomal protein S3 family protein	LOC_Os03g38000.1	40S ribosomal protein S3-1, putative, expressed	rps3	ribosomal protein S3
Zm00001eb122320	675.146	0.415481	0.142394	2.91782	0.00352487	0.0330289
Zm00001eb343900	5104.95	0.415824	0.11303	3.67888	0.000234259	0.00389798	Chlorophyll A-B binding protein	Chlorophyll A-B binding protein	Chlorophyll a-b binding protein M9, chloroplastic Precursor (LHCII type I CAB-M9)(LHCP)	AT2G34420.1	LHB1B2,LHCB1.5	photosystem II light harvesting complex gene B1B2	LOC_Os09g17740.1	chlorophyll A-B binding protein, putative, expressed	lhcb3	light harvesting chlorophyll a/b binding protein3
Zm00001eb352030	16954.9	0.415926	0.093365	4.45484	8.39545e-06	0.000216776	Ribosomal protein S26e	Ribosomal protein S26e	40S ribosomal protein S26	0	0	0	0	0	0	0
Zm00001eb089010	2687.24	0.41665	0.0926303	4.49799	6.85988e-06	0.000182382
Zm00001eb382240	1985.92	0.417502	0.151558	2.75474	0.00587386	0.0487186	D-isomer specific 2-hydroxyacid dehydrogenase, catalytic domain	D-isomer specific 2-hydroxyacid dehydrogenase, catalytic domain	Putative uncharacterized protein	AT5G14780.1	FDH	formate dehydrogenase	LOC_Os06g29180.1	erythronate-4-phosphate dehydrogenase domain containing protein, expressed	0	0
Zm00001eb253760	1321.06	0.419252	0.139843	2.99803	0.00271731	0.0273131	Caleosin related protein	Caleosin-related	caleosin related protein	AT1G70670.1	0	Caleosin-related family protein	LOC_Os02g50140.1	caleosin related protein, putative, expressed	0	0
Zm00001eb158290	842.002	0.419279	0.135277	3.0994	0.00193911	0.0209674	GDSL-like Lipase/Acylhydrolase	GDSL lipase/esterase	hypothetical protein LOC100192079	AT1G28600.1	0	GDSL-like Lipase/Acylhydrolase superfamily protein	LOC_Os01g46080.1	GDSL-like lipase/acylhydrolase, putative, expressed	0	0
Zm00001eb128620	5556.69	0.419616	0.113251	3.70517	0.000211251	0.00359171	Peroxidase	Haem peroxidase	LOC100281032	AT2G39040.1	0	Peroxidase superfamily protein	LOC_Os01g16450.1	peroxidase precursor, putative, expressed	0	0
Zm00001eb373760	1107.9	0.419741	0.116651	3.59826	0.000320347	0.00504589	Protein tyrosine kinase	Serine-threonine/tyrosine-protein kinase, catalytic domain	no_annotation	AT2G05940.1	0	Protein kinase superfamily protein	LOC_Os06g10160.1	tyrosine protein kinase domain containing protein, putative, expressed	0	0
Zm00001eb025540	681.172	0.419905	0.138194	3.03852	0.0023774	0.0245702	S-locus glycoprotein domain	S-locus glycoprotein domain	receptor-like protein kinase	AT2G19130.1	0	S-locus lectin protein kinase family protein	LOC_Os10g01100.1	receptor-like protein kinase, putative, expressed	0	0
Zm00001eb256110	594.342	0.420236	0.137502	3.05621	0.00224155	0.0234771	emp24/gp25L/p24 family/GOLD	GOLD domain	LOC100281124	AT1G09580.1	0	emp24/gp25L/p24 family/GOLD family protein	LOC_Os02g52920.1	emp24/gp25L/p24 family protein, putative, expressed	0	0
Zm00001eb370670	1959.12	0.420252	0.118547	3.54502	0.00039259	0.00595507
Zm00001eb217060	1182.06	0.420719	0.124795	3.37127	0.000748211	0.0100055	Protein of unknown function (DUF1336)	Protein ENHANCED DISEASE RESISTANCE 2, C-terminal	hypothetical protein LOC100274268	AT1G59650.1	CW14	Protein of unknown function (DUF1336)	LOC_Os03g48660.1	DUF1336 domain containing protein, expressed	0	0
Zm00001eb411340	765.458	0.421713	0.137647	3.06372	0.00218601	0.023015	N-terminal domain of oxidoreductase	Oxidoreductase, N-terminal domain	NADP-dependent oxidoreductase P2	AT3G03080.1	0	Zinc-binding dehydrogenase family protein	LOC_Os12g12560.1	NADP-dependent oxidoreductase, putative, expressed	0	0
Zm00001eb146690	832.371	0.422494	0.136613	3.09263	0.00198395	0.0213237	bZIP transcription factor	Basic-leucine zipper domain	G-box-binding factor 4	AT1G03970.1	GBF4	G-box binding factor 4	LOC_Os01g64730.1	bZIP transcription factor domain containing protein, expressed	bzip95	bZIP-transcription factor 95
Zm00001eb124210	1291.2	0.422655	0.153984	2.74479	0.00605493	0.0497598	Dirigent-like protein	Dirigent protein	LOC100285709	AT5G42510.1	0	Disease resistance-responsive (dirigent-like protein) family protein	LOC_Os07g42520.1	dirigent, putative, expressed	0	0
Zm00001eb401230	621.322	0.423062	0.147999	2.85854	0.00425602	0.0381229	Probable lipid transfer	Bifunctional inhibitor/plant lipid transfer protein/seed storage helical domain	xylogen protein 1	AT5G64080.2	0	Bifunctional inhibitor/lipid-transfer protein/seed storage 2S albumin superfamily protein	LOC_Os03g09230.1	LTPL69 - Protease inhibitor/seed storage/LTP family protein precursor, expressed	0	0
Zm00001eb264210	2257.49	0.424438	0.128256	3.30931	0.000935254	0.0118469	Transmembrane amino acid transporter protein	Amino acid transporter, transmembrane domain	AAP6	AT5G49630.1	AAP6	amino acid permease 6	LOC_Os12g09300.1	amino acid transporter, putative, expressed	0	0
Zm00001eb244220	744.768	0.4246	0.135422	3.13538	0.00171633	0.0190825
Zm00001eb022930	2046.99	0.424856	0.113607	3.73969	0.000184244	0.00321124	Amino-transferase class IV	Aminotransferase class IV	hypothetical protein LOC100191754	AT5G65780.1	ATBCAT-5	branched-chain amino acid aminotransferase 5 / branched-chain amino acid transaminase 5 (BCAT5)	LOC_Os05g48450.1	aminotransferase domain containing protein, putative, expressed	0	0
Zm00001eb251200	981.715	0.425422	0.12854	3.30964	0.000934146	0.0118452	Helix-loop-helix DNA-binding domain	Myc-type, basic helix-loop-helix (bHLH) domain	hypothetical protein LOC100272406	AT1G22490.1	0	basic helix-loop-helix (bHLH) DNA-binding superfamily protein	LOC_Os02g46560.1	helix-loop-helix DNA-binding protein, putative, expressed	bhlh53	bHLH-transcription factor 53
Zm00001eb058480	805.981	0.426071	0.132718	3.21034	0.00132576	0.0155857	Dof domain, zinc finger	Zinc finger, Dof-type	hypothetical protein LOC100277644 (LOC100277644), mRNA	AT1G07640.2	OBP2	Dof-type zinc finger DNA-binding family protein	LOC_Os03g55610.1	dof zinc finger domain containing protein, putative, expressed	dof25	C2C2-Dof-transcription factor 25
Zm00001eb016600	1753.22	0.426233	0.134352	3.1725	0.0015113	0.0173127	Ribosomal protein S21e	Ribosomal protein S21e	40S ribosomal protein S21	AT5G27700.1	0	Ribosomal protein S21e	LOC_Os03g46490.1	40S ribosomal protein S21, putative, expressed	0	0
Zm00001eb134340	15843.3	0.426233	0.101881	4.18363	2.86894e-05	0.000648601	RNA recognition motif. (a.k.a. RRM, RBD, or RNP domain)	RNA recognition motif domain	#N/A	#N/A	#N/A	#N/A	#N/A	#N/A	#N/A	#N/A
Zm00001eb248210	645.67	0.426465	0.143871	2.96421	0.00303457	0.0296478	Proteasome subunit A N-terminal signature	Proteasome alpha-subunit, N-terminal domain	no_annotation	AT1G16470.1	PAB1	proteasome subunit PAB1	LOC_Os03g26970.1	peptidase, T1 family, putative, expressed	0	0
Zm00001eb188040	7155.97	0.426484	0.131238	3.2497	0.00115526	0.0140313	Ribosomal protein L11, N-terminal domain	Ribosomal protein L11, N-terminal	60S ribosomal protein L12	AT3G53430.1	0	Ribosomal protein L11 family protein	LOC_Os04g50990.1	L11 domain containing ribosomal protein, putative, expressed	0	0
Zm00001eb211900	1945.13	0.428537	0.130852	3.27498	0.00105669	0.0130704	Ribosomal protein S12/S23	Ribosomal protein S12/S23	hypothetical protein LOC100191263	AT5G58490.1	0	NAD(P)-binding Rossmann-fold superfamily protein	LOC_Os03g60380.1	cinnamoyl CoA reductase, putative, expressed	0	0
Zm00001eb113740	616.039	0.428596	0.136947	3.12965	0.00175012	0.0194142	Patatin-like phospholipase	Patatin-like phospholipase domain	hypothetical protein LOC100191333	AT1G33270.1	0	Acyl transferase/acyl hydrolase/lysophospholipase superfamily protein	LOC_Os11g34370.1	phospholipase, patatin family, putative, expressed	0	0
Zm00001eb180080	771.491	0.428649	0.137912	3.10812	0.00188279	0.0205401	MatE	Multi antimicrobial extrusion protein	LOC100281472	AT5G44050.1	0	MATE efflux family protein	LOC_Os08g37432.1	MATE efflux family protein, putative, expressed	0	0
Zm00001eb355080	1731.61	0.428895	0.116287	3.68826	0.000225796	0.00379392	Legume lectin domain	Legume lectin domain	carbohydrate binding protein	AT3G53380.1	0	Concanavalin A-like lectin protein kinase family protein	LOC_Os05g03450.1	lectin protein kinase family protein, putative, expressed	0	0
Zm00001eb051040	1238.28	0.430066	0.118943	3.61575	0.000299479	0.00477627	mttA/Hcf106 family	Sec-independent protein translocase protein TatA/B/E	tha4 protein	AT5G28750.1	0	Bacterial sec-independent translocation protein mttA/Hcf106	LOC_Os03g43430.1	mttA/Hcf106 family protein, putative, expressed	tha4	thylakoid assembly4
Zm00001eb272620	2453.44	0.431243	0.10767	4.00523	6.19579e-05	0.00126499
Zm00001eb294720	655.158	0.431864	0.145561	2.96689	0.00300824	0.0294661	Protein kinase domain	Protein kinase domain	serine/threonine-protein kinase SNT7	AT1G68830.1	STN7	STT7 homolog STN7	LOC_Os05g47560.1	serine/threonine-protein kinase SNT7, chloroplast precursor, putative, expressed	0	0
Zm00001eb036790	3085.16	0.433859	0.110701	3.91921	8.88389e-05	0.00172779	Ribosomal protein L7Ae/L30e/S12e/Gadd45 family	Ribosomal protein L7Ae/L30e/S12e/Gadd45	hypothetical protein LOC100191190	AT3G62870.1	0	Ribosomal protein L7Ae/L30e/S12e/Gadd45 family protein	LOC_Os08g23710.1	ribosomal protein L7Ae, putative, expressed	csu505(rpL7)	0
Zm00001eb296480	613.192	0.434809	0.156228	2.78317	0.00538308	0.0456176	CTP synthase N-terminus	CTP synthase, N-terminal	hypothetical protein LOC100194241	AT3G12670.1	emb2742	CTP synthase family protein	LOC_Os05g49770.1	CTP synthase, putative, expressed	0	0
Zm00001eb294420	8667.89	0.435485	0.107877	4.03687	5.41685e-05	0.00113174	Ribosomal L28e protein family	Ribosomal L28e/Mak16	LOC100284901	AT2G19730.1	0	Ribosomal L28e protein family	LOC_Os02g57540.1	60S ribosomal protein L28-1, putative, expressed	0	0
Zm00001eb009940	1470.22	0.436523	0.153933	2.83579	0.00457128	0.0403788	Peroxidase	Haem peroxidase	hypothetical protein LOC100192603	AT5G06730.1	0	Peroxidase superfamily protein	LOC_Os03g13200.1	peroxidase precursor, putative, expressed	0	0
Zm00001eb314020	1043.66	0.437379	0.13423	3.25844	0.00112028	0.0136751	Glycosyl hydrolases family 28	Glycoside hydrolase, family 28	no_annotation	AT3G42950.1	0	Pectin lyase-like superfamily protein	LOC_Os09g26800.1	polygalacturonase, putative, expressed	0	0
Zm00001eb033950	683.299	0.43793	0.134652	3.2523	0.00114476	0.0139177	WD domain, G-beta repeat	WD40 repeat	hypothetical protein LOC100384791	AT3G13340.1	0	Transducin/WD40 repeat-like superfamily protein	LOC_Os08g38880.1	WD-40 repeat family protein, putative, expressed	IDP1951	0
Zm00001eb420570	2780.85	0.438346	0.119194	3.67758	0.000235459	0.00391257	Ribosomal L29 protein	Ribosomal protein L29/L35	60S ribosomal protein L35	AT5G02610.1	0	Ribosomal L29 family protein	LOC_Os02g30050.1	ribosomal protein L29, putative, expressed	0	0
Zm00001eb060520	2931.34	0.438354	0.10702	4.09601	4.2033e-05	0.000907989	Glutamate/Leucine/Phenylalanine/Valine dehydrogenase	Glutamate/phenylalanine/leucine/valine dehydrogenase, C-terminal	Glutamate dehydrogenase (GDH)(EC 1.4.1.3)	AT5G18170.1	GDH1	glutamate dehydrogenase 1	LOC_Os03g58040.1	glutamate dehydrogenase protein, putative, expressed	gdh1	glutamic dehydrogenase1
Zm00001eb323490	12655.1	0.4391	0.0914265	4.80277	1.56489e-06	4.82306e-05	C-terminus of histone H2A	Histone H2A, C-terminal domain	hypothetical protein LOC100274138	AT4G27230.1	HTA2	histone H2A 2	LOC_Os07g36130.1	core histone H2A/H2B/H3/H4, putative, expressed	0	0
Zm00001eb123220	895.344	0.439233	0.132608	3.31228	0.000925397	0.0117775	KIP1-like protein	Protein Networked (NET), actin-binding (NAB) domain	hypothetical protein LOC100273891	AT5G58320.2	0	Kinase interacting (KIP1-like) family protein	LOC_Os01g07360.1	KIP1, putative, expressed	0	0
Zm00001eb344260	701.759	0.43936	0.131761	3.33451	0.000854491	0.0110554	Glutamine amidotransferase class-I	Glutamine amidotransferase	no_annotation	AT1G30820.1	0	CTP synthase family protein	LOC_Os05g49770.1	CTP synthase, putative, expressed	0	0
Zm00001eb305710	4084.35	0.439695	0.100646	4.36873	1.24973e-05	0.000309477	Spermine/spermidine synthase domain	0	hypothetical protein LOC100272866	AT1G23820.1	SPDS1	spermidine synthase 1	LOC_Os07g22600.1	spermidine synthase, putative, expressed	0	0
Zm00001eb184470	1439.98	0.440006	0.134633	3.26818	0.0010824	0.0133203	Adenosylmethionine decarboxylase	S-adenosylmethionine decarboxylase	S-adenosylmethionine decarboxylase proenzyme	AT3G25570.1	0	Adenosylmethionine decarboxylase family protein	LOC_Os02g39790.1	CPuORF9 - conserved peptide uORF-containing transcript, expressed	0	0
Zm00001eb083620	938.094	0.440102	0.153159	2.87351	0.00405942	0.0368532
Zm00001eb394010	1771.57	0.441665	0.117441	3.76075	0.000169405	0.00299167	Rhodanese-like domain	Rhodanese-like domain	hypothetical protein LOC100277184	AT5G03455.1	ACR2,ARATH;CDC25,CDC25	Rhodanese/Cell cycle control phosphatase superfamily protein	LOC_Os10g39860.2	expressed protein	0	0
Zm00001eb216540	673.001	0.441993	0.151111	2.92496	0.00344504	0.0324948	FKBP-type peptidyl-prolyl cis-trans isomerase	FKBP-type peptidyl-prolyl cis-trans isomerase domain	FK506 binding protein	AT1G18170.1	0	FKBP-like peptidyl-prolyl cis-trans isomerase family protein	LOC_Os03g50080.1	peptidyl-prolyl cis-trans isomerase, FKBP-type, putative, expressed	0	0
Zm00001eb143060	2020.95	0.442208	0.101052	4.37602	1.20863e-05	0.000299915	Ankyrin repeats (many copies)	0	hypothetical protein LOC100384320	AT1G67310.1	0	Calmodulin-binding transcription activator protein with CG-1 and Ankyrin domains	LOC_Os01g69910.1	calmodulin-binding transcription activator, putative, expressed	camta3	CAMTA-transcription factor 3
Zm00001eb216440	574.623	0.442212	0.13414	3.29664	0.000978493	0.012286
Zm00001eb058860	5507.3	0.442369	0.0928123	4.76628	1.87663e-06	5.6683e-05	Glycosyltransferase like family 2	0	no_annotation	AT4G07960.1	ATCSLC12,CSLC12	Cellulose-synthase-like C12	LOC_Os07g03260.1	CSLC10 - cellulose synthase-like family C, expressed	0	0
Zm00001eb009890	436.336	0.442765	0.152907	2.89564	0.00378386	0.0349148	Cation efflux family	Cation efflux protein	hypothetical protein LOC100381541	AT3G58060.1	0	Cation efflux family protein	LOC_Os03g12530.1	cation efflux family protein, putative, expressed	0	0
Zm00001eb253070	690.804	0.444	0.142939	3.10621	0.00189502	0.0206337
Zm00001eb231810	678.971	0.444202	0.154096	2.88263	0.00394372	0.0360336	Alpha/beta hydrolase family	Alpha/beta hydrolase fold-1	hypothetical protein LOC100274126	AT5G13800.1	CRN1,PPH	pheophytinase	LOC_Os06g24730.1	hydrolase, alpha/beta fold family domain containing protein, expressed	0	0
Zm00001eb053730	1565.41	0.444451	0.133868	3.32008	0.00089992	0.0115382	Ribosomal protein S21	Ribosomal protein S21	hypothetical protein LOC100191958	AT3G26360.1	0	Ribosomal protein S21 family protein	LOC_Os03g48830.1	ribosomal protein-related, putative, expressed	0	0
Zm00001eb143270	485.368	0.444512	0.143064	3.10709	0.00188939	0.0206002
Zm00001eb051510	743.187	0.445676	0.14603	3.05195	0.00227362	0.0237308	Protein kinase domain	Protein kinase domain	no_annotation	AT4G33950.1	ATOST1,OST1,P44,SNRK2-6,SNRK2.6,SRK2E	Protein kinase superfamily protein	LOC_Os03g41460.1	CAMK_CAMK_like.20 - CAMK includes calcium/calmodulin depedent protein kinases, expressed	0	0
Zm00001eb159820	3352.05	0.445872	0.0961014	4.6396	3.49085e-06	9.9479e-05	Peptidase family M20/M25/M40	Peptidase M20	hypothetical protein LOC100274316	AT1G51760.1	IAR3,JR3	peptidase M20/M25/M40 family protein	LOC_Os01g37960.1	hydrolase, putative, expressed	0	0
Zm00001eb261840	25506.3	0.446146	0.118482	3.76552	0.0001662	0.00295015	Insertion domain in 60S ribosomal protein L10P	60S ribosomal protein L10P, insertion domain	60S acidic ribosomal protein P0	AT2G40010.1	0	Ribosomal protein L10 family protein	LOC_Os08g03640.1	60S acidic ribosomal protein P0, putative, expressed	arpp0	60S acidic ribosomal protein P0
Zm00001eb389370	1193.68	0.446256	0.119488	3.73472	0.000187924	0.00326626	UbiA prenyltransferase family	UbiA prenyltransferase family	homogentisate phytyltransferase VTE2-1	AT2G18950.1	ATHPT,HPT1,TPT1,VTE2	homogentisate phytyltransferase 1	LOC_Os06g44840.1	prenyltransferase, putative, expressed	0	0
Zm00001eb191090	7770.36	0.446864	0.126413	3.53494	0.000407866	0.00612534	Fibrillarin	Fibrillarin	hypothetical protein LOC100191636	AT2G45980.1	0	0	LOC_Os02g57600.2	expressed protein	0	0
Zm00001eb078220	521.497	0.447091	0.155013	2.88421	0.00392394	0.0359469	Transferase family	Transferase	hypothetical protein LOC100279386	AT5G48930.1	HCT	hydroxycinnamoyl-CoA shikimate/quinate hydroxycinnamoyl transferase	LOC_Os04g42250.2	transferase family protein, putative, expressed	hct5	hydroxycinnamoyltransferase5
Zm00001eb070550	1127.14	0.447459	0.125278	3.57173	0.000354624	0.00546376	GDP-mannose 4,6 dehydratase	NAD(P)-binding domain	LOC100280696	AT1G30620.1	HSR8,MUR4,UXE1	NAD(P)-binding Rossmann-fold superfamily protein	LOC_Os04g52730.1	NAD dependent epimerase/dehydratase family domain containing protein, expressed	0	0
Zm00001eb020710	2054.14	0.447508	0.111206	4.02412	5.71891e-05	0.00118127	Leucine rich repeat	Leucine-rich repeat	BRASSINOSTEROID INSENSITIVE 1-associated receptor kinase 1	AT5G21090.1	0	Leucine-rich repeat (LRR) family protein	LOC_Os03g32580.1	BRASSINOSTEROID INSENSITIVE 1-associated receptor kinase 1 precursor, putative, expressed	0	0
Zm00001eb022380	2620.39	0.44805	0.160264	2.7957	0.00517876	0.0443852	Phosphate-induced protein 1 conserved region	Protein EXORDIUM-like	no_annotation	AT2G17230.1	EXL5	EXORDIUM like 5	LOC_Os06g04250.1	phosphate-induced protein 1 conserved region domain containing protein, expressed	0	0
Zm00001eb124630	593.5	0.448199	0.142422	3.14699	0.00164963	0.0184945	Myb-like DNA-binding domain	SANT/Myb domain	hypothetical protein LOC100381953	AT2G38090.1	0	Duplicated homeodomain-like superfamily protein	LOC_Os01g04930.1	MYB family transcription factor, putative, expressed	myb81	MYB-transcription factor 81
Zm00001eb319530	618.197	0.449651	0.158455	2.83771	0.00454378	0.0401799	Domain of unknown function (DUF702)	0	hypothetical protein LOC100191342	AT3G51060.1	SRS1,STY1	Lateral root primordium (LRP) protein-related	LOC_Os09g36160.1	LRP1, putative, expressed	srs7	SHI/STY (SRS)-transcription factor 7
Zm00001eb074350	1808.08	0.450125	0.109736	4.10188	4.09798e-05	0.00088841	Glutathione peroxidase	Glutathione peroxidase	hypothetical protein LOC100273297	AT4G11600.1	ATGPX6,GPX6,LSC803,PHGPX	glutathione peroxidase 6	LOC_Os04g46960.2	glutathione peroxidase domain containing protein, expressed	0	0
Zm00001eb101470	1045.27	0.450707	0.119257	3.7793	0.000157272	0.00281021
Zm00001eb195070	1177.31	0.451734	0.111637	4.04645	5.20005e-05	0.00109115	PRA1 family protein	Prenylated rab acceptor PRA1	prenylated Rab receptor 2	AT2G38360.1	PRA1.B4	prenylated RAB acceptor 1.B4	LOC_Os11g01610.1	prenylated rab acceptor, putative, expressed	0	0
Zm00001eb147530	1327.69	0.452487	0.136328	3.3191	0.000903081	0.0115604	Tetratricopeptide repeat	0	hypothetical protein LOC100275225 (LOC100275225), mRNA	AT2G29670.1	0	Tetratricopeptide repeat (TPR)-like superfamily protein	LOC_Os01g63620.1	expressed protein	0	0
Zm00001eb366250	3637.97	0.452634	0.104636	4.32582	1.51968e-05	0.00036952	Glycosyl transferase family 8	Glycosyl transferase, family 8	hypothetical protein LOC100272808	AT3G18660.2	GUX1,PGSIP1	plant glycogenin-like starch initiation protein 1	LOC_Os01g65780.1	glycosyl transferase, putative, expressed	0	0
Zm00001eb318180	982.932	0.452765	0.122715	3.68956	0.000224647	0.00378225
Zm00001eb015440	13688.1	0.45294	0.115834	3.91025	9.22024e-05	0.00178394	Ethylene insensitive 3	Ethylene insensitive 3	ETHYLENE-INSENSITIVE3-like 1 protein	AT3G20770.1	AtEIN3,EIN3	Ethylene insensitive 3 family protein	LOC_Os03g20790.1	ethylene-insensitive 3, putative, expressed	eil3	ethylene insensitive-like3
Zm00001eb207530	1967.6	0.453796	0.0955636	4.74863	2.04798e-06	6.14751e-05	Domain of unknown function (DUF4094)	Domain of unknown function DUF4094	beta-1,3-galactosyltransferase sqv-2 (LOC100282742), mRNA	AT1G05170.2	0	Galactosyltransferase family protein	LOC_Os02g06840.1	galactosyltransferase, putative, expressed	0	0
Zm00001eb061180	1460.21	0.454435	0.123864	3.66881	0.000243679	0.00401332	Thioredoxin	Thioredoxin domain	thioredoxin H-type 5	AT5G39950.1	ATH2,ATTRX2,ATTRXH2,TRX2,TRXH2	thioredoxin 2	LOC_Os03g58630.1	thioredoxin, putative, expressed	0	0
Zm00001eb201520	592.596	0.454769	0.164356	2.76698	0.00565787	0.0473001	Protein kinase domain	Protein kinase domain	hypothetical protein LOC100273591	AT4G32300.1	SD2-5	S-domain-2 5	LOC_Os01g02310.1	expressed protein	0	0
Zm00001eb140320	1020.54	0.455113	0.163084	2.79067	0.00525999	0.0448889	Peroxidase	Haem peroxidase	hypothetical protein LOC100192761	AT1G71695.1	0	Peroxidase superfamily protein	LOC_Os01g73170.1	peroxidase precursor, putative, expressed	0	0
Zm00001eb157830	696.548	0.455224	0.127133	3.58069	0.000342693	0.00530462	F-box-like	F-box domain	hypothetical protein LOC100384626	AT3G61590.1	HS,HWS	Galactose oxidase/kelch repeat superfamily protein	LOC_Os01g47050.1	OsFBK1 - F-box domain and kelch repeat containing protein, expressed	0	0
Zm00001eb376160	1426.94	0.455326	0.147541	3.08611	0.00202797	0.0216908	ABC transporter	ABC transporter-like	hypothetical protein LOC100274005	AT3G59140.1	ATMRP14,MRP14	multidrug resistance-associated protein 14	LOC_Os06g06440.1	ABC transporter, ATP-binding protein, putative, expressed	mrpa3	multidrug resistance-associated protein3
Zm00001eb095080	3905.51	0.456508	0.105358	4.33293	1.47137e-05	0.000359216	Ribosomal protein L7Ae/L30e/S12e/Gadd45 family	Ribosomal protein L7Ae/L30e/S12e/Gadd45	hypothetical protein LOC100193804	AT2G32060.1	0	Ribosomal protein L7Ae/L30e/S12e/Gadd45 family protein	LOC_Os07g05580.1	ribosomal protein L7Ae, putative, expressed	0	0
Zm00001eb389520	426.702	0.457067	0.160205	2.85302	0.00433062	0.0386054	D-isomer specific 2-hydroxyacid dehydrogenase, NAD binding domain	D-isomer specific 2-hydroxyacid dehydrogenase, NAD-binding domain	LOC100281928	AT4G34200.1	EDA9	D-3-phosphoglycerate dehydrogenase	LOC_Os06g44460.1	D-3-phosphoglycerate dehydrogenase, chloroplast precursor, putative, expressed	0	0
Zm00001eb058130	635.703	0.457218	0.146636	3.11805	0.00182054	0.0200119	Protein phosphatase 2C	PPM-type phosphatase domain	no_annotation	AT4G33920.1	0	Protein phosphatase 2C family protein	LOC_Os03g55320.1	protein phosphatase 2C, putative, expressed	0	0
Zm00001eb234730	2368.68	0.457799	0.138047	3.31625	0.000912355	0.0116544	Alcohol dehydrogenase GroES-like domain	Alcohol dehydrogenase, N-terminal	Probable cinnamyl alcohol dehydrogenase (CAD)(EC 1.1.1.195)(Brown-midrib 1 protein)	AT3G19450.1	ATCAD4,CAD,CAD-C,CAD4	GroES-like zinc-binding alcohol dehydrogenase family protein	LOC_Os02g09490.1	dehydrogenase, putative, expressed	bm1	brown midrib1
Zm00001eb199950	2085.18	0.459048	0.114864	3.99646	6.42956e-05	0.00130173	Hydroxymethylglutaryl-coenzyme A reductase	Hydroxymethylglutaryl-CoA reductase, class I/II	hypothetical protein LOC100280335	AT1G76490.1	HMG1,HMGR1	hydroxy methylglutaryl CoA reductase 1	LOC_Os08g40180.1	3-hydroxy-3-methylglutaryl-coenzyme A reductase, putative, expressed	0	0
Zm00001eb306210	1519.35	0.459203	0.121642	3.77504	0.000159981	0.0028502	Serine carboxypeptidase	Peptidase S10, serine carboxypeptidase	serine carboxypeptidase 1	0	0	0	0	0	0	0
Zm00001eb102250	1083.4	0.459442	0.136263	3.37174	0.000746956	0.00999549	Ribosomal protein L32	Ribosomal protein L32e	hypothetical protein LOC100193699	AT4G18100.1	0	Ribosomal protein L32e	LOC_Os08g41300.1	60S ribosomal protein L32, putative, expressed	0	0
Zm00001eb364360	635.527	0.459791	0.145986	3.14955	0.00163524	0.0184099	SBP domain	SBP domain	no_annotation	AT5G50670.1	0	Squamosa promoter-binding protein-like (SBP domain) transcription factor family protein	LOC_Os01g69830.1	OsSPL2 - SBP-box gene family member, expressed	sbp18	SBP-transcription factor 18
Zm00001eb020680	2614.82	0.460165	0.104905	4.38648	1.15201e-05	0.000287338	Allene oxide cyclase	Allene oxide cyclase	allene oxide cyclase1	AT3G25780.1	AOC3	allene oxide cyclase 3	LOC_Os03g32314.1	allene oxide cyclase 4, chloroplast precursor, putative, expressed	aoc1	allene oxide cyclase1
Zm00001eb273000	494.207	0.460184	0.150057	3.06672	0.00216418	0.0228348	PPR repeat family	Pentatricopeptide repeat	hypothetical protein LOC100275894	AT3G46610.1	0	Pentatricopeptide repeat (PPR-like) superfamily protein	LOC_Os12g18640.1	pentatricopeptide, putative, expressed	0	0
Zm00001eb229790	1466.73	0.460272	0.129292	3.55995	0.000370927	0.00567987	Serine carboxypeptidase	Peptidase S10, serine carboxypeptidase	hypothetical protein LOC100279929	AT3G10410.1	CPY,SCPL49	SERINE CARBOXYPEPTIDASE-LIKE 49	LOC_Os02g02320.1	OsSCP6 - Putative Serine Carboxypeptidase homologue, expressed	0	0
Zm00001eb408630	2816.52	0.46037	0.126177	3.6486	0.00026367	0.00429289	PQ loop repeat	PQ-loop repeat	cystinosin (LOC100283468), mRNA	AT5G40670.1	0	PQ-loop repeat family protein / transmembrane family protein	LOC_Os12g18110.1	PQ loop repeat domain containing protein, expressed	0	0
Zm00001eb144010	778.34	0.460586	0.166032	2.77407	0.00553599	0.0465385	Transmembrane amino acid transporter protein	Amino acid transporter, transmembrane domain	no_annotation	AT2G39890.1	ATPROT1,PROT1	proline transporter 1	LOC_Os01g68050.1	transmembrane amino acid transporter protein, putative, expressed	0	0
Zm00001eb161870	788.828	0.463081	0.148404	3.12042	0.00180594	0.0198875	Protein of unknown function (DUF642)	Domain of unknown function DUF642	hypothetical protein LOC100279506	AT5G25460.1	0	Protein of unknown function, DUF642	LOC_Os01g42520.1	expressed protein	0	0
Zm00001eb220380	367.829	0.464182	0.161116	2.88105	0.00396355	0.0361728	CRS1 / YhbY (CRM) domain	RNA-binding, CRM domain	hypothetical protein LOC100194294	AT2G21350.1	0	RNA-binding CRS1 / YhbY (CRM) domain protein	LOC_Os10g36860.1	CRS1/YhbY domain containing protein, expressed	0	0
Zm00001eb009920	6890.26	0.464696	0.096076	4.83676	1.31975e-06	4.17931e-05	Ubiquitin family	Ubiquitin-like domain	Putative uncharacterized proteinUbiquitin fusion protein ;	AT2G36170.1	0	Ubiquitin supergroup;Ribosomal protein L40e	LOC_Os09g39500.1	ubiquitin fusion protein, putative, expressed	0	0
Zm00001eb405340	731.122	0.465093	0.126393	3.67973	0.00023348	0.00389036	Nse1 non-SMC component of SMC5-6 complex	Non-structural maintenance of chromosomes element 1	hypothetical protein LOC100274498	AT5G21140.1	emb1379	embryo defective 1379	LOC_Os12g03360.1	EMB1379, putative, expressed	0	0
Zm00001eb009900	5202.43	0.465436	0.118122	3.94029	8.13836e-05	0.00161129	Ubiquitin family	Ubiquitin-like domain	Putative uncharacterized proteinUbiquitin fusion protein ;	AT2G36170.1	0	Ubiquitin supergroup;Ribosomal protein L40e	LOC_Os09g39500.1	ubiquitin fusion protein, putative, expressed	0	0
Zm00001eb021090	1281.26	0.465617	0.160561	2.89994	0.00373229	0.0345709	2OG-Fe(II) oxygenase superfamily	Oxoglutarate/iron-dependent dioxygenase	LOC100282835	AT1G17020.1	ATSRG1,SRG1	senescence-related gene 1	LOC_Os03g32470.1	leucoanthocyanidin dioxygenase, putative, expressed	0	0
Zm00001eb273640	5723.34	0.465885	0.116506	3.99881	6.36626e-05	0.00129389	Ribosomal protein S11	Ribosomal protein S11	hypothetical protein LOC100192550	AT3G52580.1	0	Ribosomal protein S11 family protein	LOC_Os02g06700.2	ribosomal protein, putative, expressed	0	0
Zm00001eb290130	471.466	0.46621	0.150256	3.10278	0.00191713	0.0208089	Protein tyrosine kinase	Serine-threonine/tyrosine-protein kinase, catalytic domain	no_annotation	AT4G18640.1	MRH1	Leucine-rich repeat protein kinase family protein	LOC_Os05g39410.1	expressed protein	0	0
Zm00001eb026300	700.32	0.466336	0.165458	2.81845	0.00482559	0.0421507	Alpha mannosidase middle domain	Glycoside hydrolase family 38, central domain	no_annotation	AT5G66150.1	0	Glycosyl hydrolase family 38 protein	LOC_Os10g05069.1	lysosomal alpha-mannosidase precursor, putative, expressed	0	0
Zm00001eb141120	1433.6	0.466444	0.134393	3.47074	0.000519032	0.00748358	EF-hand domain pair	EF-hand domain	polcalcin Jun o 2	AT1G24620.1	0	EF hand calcium-binding protein family	LOC_Os01g72100.1	OsCML10 - Calmodulin-related calcium sensor protein, expressed	0	0
Zm00001eb157660	761.705	0.466806	0.145529	3.20766	0.00133821	0.0157016	Ribosomal protein L7/L12 dimerisation domain	Ribosomal protein L7/L12, oligomerisation	50S ribosomal protein L12-1	AT3G27850.1	RPL12-C	ribosomal protein L12-C	LOC_Os01g47330.1	ribosomal protein L7/L12 C-terminal domain containing protein, expressed	0	0
Zm00001eb427210	413.791	0.466813	0.159029	2.93539	0.00333129	0.03174	Zinc finger, C3HC4 type (RING finger)	Zinc finger, C3HC4 RING-type	ring domain containing protein	AT4G03510.1	ATRMA1,RMA1	RING membrane-anchor 1	LOC_Os04g44820.1	zinc finger, C3HC4 type domain containing protein, expressed	0	0
Zm00001eb224740	2538.92	0.467638	0.0971505	4.81355	1.48274e-06	4.62883e-05
Zm00001eb154010	1569.2	0.468963	0.118221	3.96682	7.28369e-05	0.00146	FAD-binding domain	FAD-binding 8	respiratory burst oxidase protein B	AT1G64060.1	ATRBOH F,ATRBOHF,RBOH F,RBOHAP108,RBOHF	respiratory burst oxidase protein F	LOC_Os01g53294.1	respiratory burst oxidase protein B, putative, expressed	rboh2	respiratory burst oxidase2
Zm00001eb406100	5721.55	0.469279	0.112702	4.16388	3.12885e-05	0.000700921	Protease inhibitor/seed storage/LTP family	Bifunctional inhibitor/plant lipid transfer protein/seed storage helical domain	Non-specific lipid-transfer protein Precursor (LTP)(Phospholipid transfer protein)(PLTP)(Allergen Zea m 14)	AT2G38540.1	ATLTP1,LP1,LTP1	lipid transfer protein 1	LOC_Os11g02369.1	LTPL7 - Protease inhibitor/seed storage/LTP family protein precursor, expressed	plt1	phospholipid transfer protein homolog1
Zm00001eb153880	1078.39	0.469426	0.12948	3.62548	0.000288428	0.00463361
Zm00001eb273380	3336.38	0.470346	0.0995384	4.72527	2.2981e-06	6.80541e-05	Manganese-stabilising protein / photosystem II polypeptide	Photosystem II PsbO, manganese-stabilising	hypothetical protein LOC100272890	AT3G50820.1	OEC33,PSBO-2,PSBO2	photosystem II subunit O-2	LOC_Os01g31690.1	oxygen-evolving enhancer protein 1, chloroplast precursor, putative, expressed	oec33	oxygen evolving complex, 33kDa subunit
Zm00001eb067480	435.472	0.470352	0.156213	3.01097	0.00260413	0.0263838
Zm00001eb156130	702.177	0.470435	0.132599	3.5478	0.000388466	0.00589991	Glutathione S-transferase, N-terminal domain	Glutathione S-transferase, N-terminal	glutathione S-transferase GSTU6	AT1G10360.1	ATGSTU18,GST29,GSTU18	glutathione S-transferase TAU 18	LOC_Os01g49720.1	glutathione S-transferase, putative, expressed	0	0
Zm00001eb166870	787.062	0.470472	0.132071	3.56226	0.000367671	0.00563715	BTB/POZ domain	BTB/POZ domain	no_annotation	AT5G19000.1	ATBPM1,BPM1	BTB-POZ and MATH domain 1	LOC_Os10g28770.1	MBTB34 - Bric-a-Brac, Tramtrack, Broad Complex BTB domain with Meprin and TRAF Homology MATH domain, expressed	mab9	math-btb9
Zm00001eb390210	3979.8	0.471096	0.105704	4.45673	8.32193e-06	0.000215338	Protein of unknown function (DUF640)	ALOG domain	#N/A	#N/A	#N/A	#N/A	#N/A	#N/A	#N/A	#N/A
Zm00001eb140270	1072.82	0.47232	0.121866	3.87572	0.000106312	0.00200632	Thioredoxin	Thioredoxin domain	hypothetical protein LOC100382686	AT1G76760.1	ATY1,TRX-Y1,TY1	thioredoxin Y1	LOC_Os01g73234.1	thioredoxin, putative, expressed	0	0
Zm00001eb311900	1268.8	0.472391	0.137165	3.44397	0.000573236	0.00807268	Glycosyl hydrolase family 9	Glycoside hydrolase family 9	no_annotation	AT2G32990.1	AtGH9B8,GH9B8	glycosyl hydrolase 9B8	LOC_Os09g23084.1	endoglucanase, putative, expressed	0	0
Zm00001eb290310	828.195	0.472688	0.124597	3.79373	0.000148403	0.00266948	PRA1 family protein	Prenylated rab acceptor PRA1	hypothetical protein LOC100273220	AT2G38360.1	PRA1.B4	prenylated RAB acceptor 1.B4	LOC_Os05g39670.1	prenylated rab acceptor, putative, expressed	0	0
Zm00001eb402560	650.587	0.474418	0.141929	3.34265	0.000829817	0.0108055	Protein tyrosine kinase	Serine-threonine/tyrosine-protein kinase, catalytic domain	ATP binding protein	AT4G35230.1	BSK1	BR-signaling kinase 1	LOC_Os03g04050.1	protein kinase family protein, putative, expressed	0	0
Zm00001eb073400	23199.6	0.475263	0.080689	5.89006	3.86049e-09	1.90225e-07	linker histone H1 and H5 family	Linker histone H1/H5, domain H15	histone one (H1) 101	AT2G18050.1	HIS1-3	histone H1-3	LOC_Os04g18090.1	histone H1, putative, expressed	hon101	histone one (H1) 101
Zm00001eb313960	1344.07	0.4758	0.111732	4.25841	2.05888e-05	0.000485502	Ferric reductase like transmembrane component	Ferric reductase transmembrane component-like domain	no_annotation	AT1G19230.1	0	Riboflavin synthase-like superfamily protein	LOC_Os09g26660.1	ferric reductase, putative, expressed	0	0
Zm00001eb344440	11979.7	0.476227	0.103169	4.61597	3.91271e-06	0.000110331	60s Acidic ribosomal protein	0	acidic ribosomal protein P2a-2	AT3G44590.1	0	60S acidic ribosomal protein family	LOC_Os01g09510.4	60S acidic ribosomal protein, putative, expressed	arpp2a-2	acidic ribosomal protein P2a-2
Zm00001eb012410	1763.79	0.477367	0.114644	4.16389	3.12864e-05	0.000700921	Ribosomal protein L3	Ribosomal protein L3	hypothetical protein LOC100192516	AT1G43170.1	ARP1,emb2207,RP1,RPL3A	ribosomal protein 1	LOC_Os12g07010.1	ribosomal protein L3, putative, expressed	0	0
Zm00001eb054790	351.843	0.477685	0.167346	2.85447	0.00431091	0.038458
Zm00001eb003180	12317.7	0.477975	0.127236	3.7566	0.000172237	0.00302842	Ribosomal protein L14p/L23e	Ribosomal protein L14P	60S ribosomal protein L23	AT1G04480.1	0	Ribosomal protein L14p/L23e family protein	LOC_Os03g04590.1	ribosomal protein, putative, expressed	0	0
Zm00001eb144120	587.226	0.478362	0.162842	2.93758	0.00330784	0.03157	BTB/POZ domain	BTB/POZ domain	hypothetical protein LOC100191305	AT3G48360.1	ATBT2,BT2	BTB and TAZ domain protein 2	LOC_Os01g68020.1	BTBZ2 - Bric-a-Brac, Tramtrack, and Broad Complex BTB domain with TAZ zinc finger and Calmodulin-binding domains, expressed	0	0
Zm00001eb191180	380.611	0.479623	0.161569	2.96853	0.00299227	0.0293811	Transferase family	Transferase	anthocyanin 5-aromatic acyltransferase	AT3G29670.1	0	HXXXD-type acyl-transferase family protein	LOC_Os02g57480.1	transferase family protein, putative, expressed	0	0
Zm00001eb151750	1667.18	0.479749	0.130089	3.68786	0.000226152	0.00379703	Photosystem II reaction centre W protein (PsbW)	Photosystem II PsbW, class 2	LOC100283816	AT2G30570.1	PSBW	photosystem II reaction center W	LOC_Os01g56680.2	photosystem II reaction center W protein, chloroplast precursor, putative, expressed	0	0
Zm00001eb304560	14891.4	0.479794	0.0865823	5.54148	2.99923e-08	1.30042e-06	Zinc-binding RING-finger	Cellulose synthase, RING-type zinc finger	cellulose synthase8	AT5G64740.1	CESA6,E112,IXR2,PRC1	cellulose synthase 6	LOC_Os07g14850.1	CESA6 - cellulose synthase, expressed	cesa8	cellulose synthase8
Zm00001eb413050	1270.7	0.47995	0.119416	4.01915	5.84077e-05	0.00120163
Zm00001eb107560	898.323	0.480037	0.153683	3.12355	0.00178681	0.0197308	Chlorophyll A-B binding protein	Chlorophyll A-B binding protein	hypothetical protein LOC100191715	AT3G61470.1	LHCA2	photosystem I light harvesting complex gene 2	LOC_Os07g38960.1	chlorophyll A-B binding protein, putative, expressed	lhca1	light harvesting complex A1
Zm00001eb159080	1198.84	0.480297	0.113894	4.21706	2.47506e-05	0.00057139	Ribosomal protein L31	Ribosomal protein L31	hypothetical protein LOC100216899	AT1G75350.1	emb2184	Ribosomal protein L31	LOC_Os01g44210.1	50S ribosomal protein L31, putative, expressed	0	0
Zm00001eb197860	1010.17	0.480356	0.116799	4.11267	3.91105e-05	0.000854006	Maintenance of mitochondrial structure and function	Rpn11/EIF3F, C-terminal	no_annotation	AT5G23540.1	0	Mov34/MPN/PAD-1 family protein	LOC_Os05g30800.1	26S proteasome non-ATPase regulatory subunit 14, putative, expressed	mads52	MADS-transcription factor 52
Zm00001eb433440	1487.17	0.480809	0.117714	4.08456	4.41606e-05	0.000946344
Zm00001eb078810	641.35	0.48124	0.142447	3.37838	0.000729135	0.00980039	Lysine methyltransferase	Lysine methyltransferase	hypothetical protein LOC100277589	AT2G43320.1	0	S-adenosyl-L-methionine-dependent methyltransferases superfamily protein	LOC_Os04g41500.1	expressed protein	0	0
Zm00001eb331990	506.272	0.481301	0.165507	2.90804	0.00363699	0.0338566
Zm00001eb276520	596.014	0.482072	0.144833	3.32846	0.000873272	0.0112743	Ribosomal protein S21e	Ribosomal protein S21e	no_annotation	AT5G27700.1	0	Ribosomal protein S21e	LOC_Os03g22460.2	expressed protein	0	0
Zm00001eb248070	1608.55	0.482182	0.132369	3.64273	0.000269766	0.00437154	Replication protein A C terminal	Replication protein A, C-terminal	LOC100273758 (pco099025), mRNA	AT2G24490.1	ATRPA2,ATRPA32A,ROR1,RPA2,RPA32A	replicon protein A2	LOC_Os02g42230.1	RPA2B - Putative single-stranded DNA binding complex subunit 2, expressed	0	0
Zm00001eb170800	435.977	0.484227	0.150627	3.21474	0.00130562	0.0153714
Zm00001eb316290	739.471	0.484584	0.131336	3.68964	0.000224572	0.00378225	Photosystem I psaG / psaK	Photosystem I PsaG/PsaK protein	photosystem I reaction center subunit V	AT1G55670.1	PSAG	photosystem I subunit G	LOC_Os09g30340.1	photosystem I reaction center subunit, chloroplast precursor, putative, expressed	0	0
Zm00001eb102920	2113.42	0.485707	0.108185	4.4896	7.13562e-06	0.00018909	Ankyrin repeats (3 copies)	Ankyrin repeat-containing domain	no_annotation	AT2G31820.1	0	Ankyrin repeat family protein	LOC_Os09g34280.1	ankyrin repeat-containing protein, putative, expressed	0	0
Zm00001eb320070	366.65	0.485869	0.163506	2.97156	0.00296289	0.0291399
Zm00001eb106430	971.424	0.486086	0.141396	3.43776	0.000586553	0.00822194	Oxygen evolving enhancer protein 3 (PsbQ)	Oxygen-evolving enhancer protein 3	Oxygen-evolving enhancer protein 3-1	AT4G05180.1	PSBQ,PSBQ-2,PSII-Q	photosystem II subunit Q-2	LOC_Os07g36080.1	oxygen evolving enhancer protein 3 domain containing protein, expressed	0	0
Zm00001eb022710	1560.23	0.486207	0.137483	3.53649	0.000405488	0.00610478	Xyloglucan endo-transglycosylase (XET) C-terminus	Xyloglucan endo-transglycosylase, C-terminal	xyloglucan endotransglucosylase/hydrolase protein 32	AT2G36870.1	XTH32	xyloglucan endotransglucosylase/hydrolase 32	LOC_Os10g39840.1	glycosyl hydrolases family 16, putative, expressed	0	0
Zm00001eb377050	581.314	0.486791	0.151111	3.2214	0.00127564	0.0150845	Protein kinase domain	Protein kinase domain	hypothetical protein LOC100194322	AT4G29810.1	ATMKK2,MK1,MKK2	MAP kinase kinase 2	LOC_Os06g05520.1	OsMKK1 - putative MAPKK based on amino acid sequence homology, expressed	0	0
Zm00001eb265390	1613.75	0.487479	0.109272	4.46117	8.15149e-06	0.000211153
Zm00001eb193240	1821.45	0.487567	0.123015	3.96347	7.38676e-05	0.00147821
Zm00001eb193040	3271.01	0.488536	0.101796	4.79915	1.5934e-06	4.90468e-05	Chaperonin 10 Kd subunit	GroES chaperonin family	hypothetical protein LOC100383971	AT5G20720.1	ATCPN21,CHCPN10,CPN10,CPN20,CPN21	chaperonin 20	LOC_Os06g09679.1	chaperonin, putative, expressed	cpn10	chaperonin10
Zm00001eb357240	1388.68	0.488668	0.114924	4.2521	2.11777e-05	0.000496005	Ribosomal protein L34	Ribosomal protein L34	hypothetical protein LOC100272242	AT3G13882.1	0	Ribosomal protein L34	LOC_Os01g39010.1	50S ribosomal protein, putative, expressed	0	0
Zm00001eb002620	742.333	0.489219	0.1409	3.4721	0.000516409	0.0074566	Chitinase class I	Glycoside hydrolase, family 19, catalytic	hypothetical protein LOC100191592	AT3G12500.1	ATHCHIB,B-CHI,CHI-B,HCHIB,PR-3,PR3	basic chitinase	LOC_Os03g04060.1	CHIT16 - Chitinase family protein precursor, expressed	0	0
Zm00001eb035970	552.201	0.489301	0.143149	3.41813	0.00063054	0.00870239	Protein of unknown function (DUF568)	DOMON domain	Membrane protein	AT5G47530.1	0	Auxin-responsive family protein	LOC_Os08g41280.1	membrane protein, putative, expressed	umc1748	0
Zm00001eb301590	910.744	0.489844	0.141739	3.45596	0.00054834	0.00781304	AUX/IAA family	AUX/IAA domain	IAA24 - auxin-responsive Aux/IAA family member	AT1G04240.1	IAA3,SHY2	AUX/IAA transcriptional regulator family protein	LOC_Os07g08460.1	OsIAA24 - Auxin-responsive Aux/IAA gene family member, expressed	iaa32	Aux/IAA-transcription factor 32
Zm00001eb398970	1031.6	0.490127	0.148394	3.30288	0.000956965	0.0120839
[truncated: 1,371 more rows]

## Sheet: TableS5_TrfvsN_GOterms
Table S5. All signifcantly enriched GO terms (padj<0.05) in the RNAseq comparison of Trf vs normal sibling vegetative shoot apices.
[truncated: 140 more rows]

[truncated: 5 more sheets: TableS6_normal+IAAvsmock_sigDEG, TableS7_Trf+IAAvsmock_sigDEG, TableS8_PpARFb2_Indels_causing_, TableS9_Oligos_for_moss_manipul, TableS10_alphafold_metrics]
